# Supplementary material for: Tgfbr1 controls developmental plasticity between the hindlimb and external genitalia by remodeling their regulatory landscape
Source: Nat Commun. 2024 Mar 20;15:2509. doi: 10.1038/s41467-024-46870-z (PMC10954616; doi:10.1038/s41467-024-46870-z)
Supplement: Supplementary file 9 — Source Data [file 41467_2024_46870_MOESM9_ESM.xlsx]

## Sheet: Figure 4D
Figure 4D PCA
	Importance of components:
	PC1 PC2 PC3 PC4 PC5 PC6 PC7 PC8
	Standard deviation 44,5639 25,2008 11,06585 4,50816 3,95604 3,39301 2,97561 4,702e-14
	Proportion of Variance 0,7093 0,2268 0,04374 0,00726 0,00559 0,00411 0,00316 0,000e+00
	Cumulative Proportion 0,7093 0,9361 0,97988 0,98714 0,99273 0,99684 1,00000 1,000e+00
	Sample	Genotype	Tissue	PC1	PC2	PC3	PC4	PC5	PC6	PC7	PC8
	contr1GT	Control	GT	-10.1543	-35.9917	8.05424	-2.25453	5.40131	3.5447	-1.62414	-3.11591e-14
	contr1L	Control	Limb	63.8369	4.98687	-2.79296	-0.203673	1.61983	1.23848	5.69827	-1.09554e-13
	contr2GT	Control	GT	-7.59978	-35.6796	8.49072	2.22442	-5.63179	-3.474	1.27732	2.63817e-14
	contr2L	Control	Limb	75.1795	6.19865	-4.29929	1.41042	-0.958616	-0.936074	-5.01004	1.72935e-14
	mut1exL	Cdx2-Tgfbr1	Limb	-15.7845	33.6665	14.224	-5.92635	0.744876	-3.02564	-0.184204	2.04827e-14
	mut1GT	Cdx2-Tgfbr1	GT	-41.2653	3.18924	-12.1828	4.40854	4.94794	-4.17528	0.201626	4.22674e-14
	mut2exL	Cdx2-Tgfbr1	Limb	-32.0811	25.7978	6.02433	6.31826	-2.24581	4.76425	-0.195314	1.6603e-14
	mut2GT	Cdx2-Tgfbr1	GT	-32.1314	-2.16779	-17.5182	-5.97708	-3.87775	2.06356	-0.163517	5.43558e-14

## Sheet: Figure 4F
Figure F Hierarchical clustering of PC1 500 top loadings
Top 500 loadings PC1																Peak correlation matrix
	chr	start	end	id	PC1	PC2	PC3	PC4	PC5	PC6	PC7	PC8				id	Peak00000218	Peak00002082	Peak00002101	Peak00002726	Peak00003065	Peak00003468	Peak00003747	Peak00003912	Peak00005326	Peak00005350	Peak00005629	Peak00005785	Peak00005909	Peak00006164	Peak00006328	Peak00007210	Peak00007313	Peak00007736	Peak00007857	Peak00007882	Peak00008559	Peak00009406	Peak00010434	Peak00010442	Peak00010847	Peak00012308	Peak00012562	Peak00013381	Peak00014148	Peak00015068	Peak00015702	Peak00016595	Peak00016873
	chr1	9380682	9381378	Peak00000154	0.0229492	0.000699568	0.00028777	0.00247756	0.0260989	0.00509412	0.0445699	0.00765485				Peak00000154	1	-0.941867	-0.933477	-0.918653	-0.951984	-0.948477	-0.966004	0.973741	-0.938109	-0.896023	-0.86156	0.941568	-0.957356	-0.78493	-0.768543	0.944654	0.975537	-0.922695	-0.917281	0.983067	-0.980538	0.884101	0.791816	-0.890262	-0.898256	-0.962632	-0.923459	-0.964952	0.875139	-0.952422	-0.967085	0.895831	0.907367
	chr1	10084221	10084814	Peak00000218	0.0252155	0.00656494	8.81863e-05	0.00761368	2.98498e-05	0.0443047	0.00374983	0.00612949				Peak00000218	-0.941867	1	0.886287	0.92608	0.957577	0.868828	0.973197	-0.93385	0.854982	0.857532	0.756579	-0.910945	0.87251	0.912744	0.60637	-0.872304	-0.925655	0.954208	0.815231	-0.971613	0.973825	-0.744936	-0.911539	0.808711	0.910562	0.894255	0.965743	0.988812	-0.938557	0.878752	0.891567	-0.920274	-0.953968
	chr1	38642185	38643106	Peak00002082	0.0293619	0.00499635	0.0225069	0.0352962	0.0436775	0.0184288	0.0111972	0.00625672				Peak00002082	-0.933477	0.886287	1	0.947995	0.919197	0.939168	0.906585	-0.922729	0.948801	0.889026	0.823136	-0.938736	0.962364	0.729547	0.768711	-0.940713	-0.930261	0.912252	0.888584	-0.914257	0.905776	-0.916629	-0.71161	0.862931	0.837052	0.964907	0.91885	0.929938	-0.802827	0.942434	0.966736	-0.883935	-0.857307
	chr1	38757583	38758402	Peak00002101	0.0230522	0.0045736	0.00994625	0.0381756	0.0232428	0.0576384	0.0258845	0.00597019				Peak00002101	-0.918653	0.92608	0.947995	1	0.881163	0.954015	0.91047	-0.917759	0.906402	0.892304	0.838368	-0.887365	0.93454	0.722198	0.770885	-0.905673	-0.893979	0.872849	0.897781	-0.895949	0.91356	-0.879977	-0.706451	0.87994	0.784331	0.943884	0.884808	0.928721	-0.766796	0.923022	0.944827	-0.860149	-0.815695
	chr1	45043107	45043891	Peak00002726	0.0265512	0.00523395	0.00107657	0.0193374	0.019219	0.0144412	0.00459539	0.00470233				Peak00002726	-0.951984	0.957577	0.919197	0.881163	1	0.876851	0.984392	-0.956151	0.891118	0.897246	0.79123	-0.947612	0.917394	0.904353	0.646602	-0.905573	-0.968533	0.990867	0.841355	-0.982401	0.979132	-0.786841	-0.901142	0.836184	0.968995	0.914395	0.974799	0.975316	-0.948487	0.917864	0.930207	-0.959658	-0.972608
	chr1	52306615	52307293	Peak00003065	0.0265406	0.0132672	0.00622417	0.0109605	0.0166401	0.0173709	0.0131837	0.00221091				Peak00003065	-0.948477	0.868828	0.939168	0.954015	0.876851	1	0.914188	-0.95765	0.921215	0.947324	0.948676	-0.873676	0.987922	0.625129	0.906408	-0.923364	-0.931632	0.835156	0.984652	-0.900624	0.922142	-0.94597	-0.633689	0.965431	0.80773	0.959177	0.824539	0.891213	-0.713849	0.982669	0.983029	-0.838628	-0.771007
	chr1	57325558	57326341	Peak00003468	0.0236763	0.00159257	0.00516355	0.0109261	0.00340104	0.00291719	0.00969132	0.00918319				Peak00003468	-0.966004	0.973197	0.906585	0.91047	0.984392	0.914188	1	-0.984536	0.883078	0.92949	0.854045	-0.92773	0.933579	0.871893	0.71567	-0.906558	-0.977564	0.960049	0.891895	-0.988392	0.996166	-0.808255	-0.885517	0.888831	0.95983	0.923548	0.949572	0.979991	-0.920101	0.944163	0.939926	-0.951981	-0.943157
	chr1	59579906	59580797	Peak00003747	0.0238766	0.00385144	0.0134082	0.000928623	0.0179262	0.0104341	0.00249164	0.00317079				Peak00003747	0.973741	-0.93385	-0.922729	-0.917759	-0.956151	-0.95765	-0.984536	1	-0.905659	-0.955871	-0.922598	0.919426	-0.971254	-0.776765	-0.821983	0.928519	0.987574	-0.915233	-0.951576	0.972552	-0.98315	0.879719	0.800723	-0.941524	-0.930194	-0.948722	-0.905084	-0.954678	0.851664	-0.98089	-0.967238	0.928652	0.884953
	chr1	61302416	61303100	Peak00003912	0.024453	0.00562292	0.0321479	0.0169592	0.00289238	0.00167717	0.0167966	0.00430261				Peak00003912	-0.938109	0.854982	0.948801	0.906402	0.891118	0.921215	0.883078	-0.905659	1	0.811307	0.789189	-0.973799	0.941115	0.684816	0.750923	-0.994701	-0.940325	0.882485	0.866107	-0.903217	0.901998	-0.953201	-0.651418	0.808701	0.775329	0.990366	0.886049	0.903745	-0.784079	0.898942	0.964203	-0.899197	-0.82474
	chr1	75772647	75773593	Peak00005326	0.0228708	0.009431	0.0203126	0.0141198	0.0379542	0.014933	0.0178232	0.00644327				Peak00005326	-0.896023	0.857532	0.889026	0.892304	0.897246	0.947324	0.92949	-0.955871	0.811307	1	0.959099	-0.805865	0.955412	0.682271	0.868086	-0.828311	-0.912242	0.848594	0.961627	-0.886718	0.913954	-0.831916	-0.714087	0.982117	0.891796	0.871997	0.813154	0.868731	-0.734697	0.978839	0.934262	-0.844304	-0.78884
	chr1	75982995	75983943	Peak00005350	0.0260807	0.0222655	0.0195875	0.00961505	0.00269197	0.0224319	0.00705576	0.00400816				Peak00005350	-0.86156	0.756579	0.823136	0.838368	0.79123	0.948676	0.854045	-0.922598	0.789189	0.959099	1	-0.738321	0.937084	0.500491	0.963661	-0.809379	-0.87215	0.715654	0.988502	-0.815876	0.85039	-0.874799	-0.550103	0.99242	0.783623	0.851301	0.6848	0.778428	-0.593513	0.959152	0.90664	-0.753416	-0.650521
	chr1	78110263	78110880	Peak00005629	0.0242175	0.00591086	0.0271789	0.0157736	0.0078852	0.0145325	0.0108141	0.00278468				Peak00005629	0.941568	-0.910945	-0.938736	-0.887365	-0.947612	-0.873676	-0.92773	0.919426	-0.973799	-0.805865	-0.738321	1	-0.911847	-0.818521	-0.649867	0.980827	0.962444	-0.949067	-0.815095	0.947654	-0.936845	0.877558	0.790011	-0.768657	-0.859236	-0.968662	-0.95646	-0.953157	0.893265	-0.880349	-0.937968	0.960191	0.916773
	chr1	79832649	79833350	Peak00005785	0.0314734	0.0125334	0.010039	0.000367283	0.026138	0.0174634	0.00461269	0.00412835				Peak00005785	-0.957356	0.87251	0.962364	0.93454	0.917394	0.987922	0.933579	-0.971254	0.941115	0.955412	0.937084	-0.911847	1	0.671318	0.884042	-0.944757	-0.961467	0.879981	0.974229	-0.923662	0.936116	-0.948469	-0.677094	0.955359	0.858685	0.970416	0.863143	0.908998	-0.761541	0.992456	0.994886	-0.882974	-0.816744
	chr1	81744180	81745398	Peak00005909	0.0243532	0.0270816	0.0114087	0.0116596	0.0088893	0.0169266	0.0149488	0.000662063				Peak00005909	-0.78493	0.912744	0.729547	0.722198	0.904353	0.625129	0.871893	-0.776765	0.684816	0.682271	0.500491	-0.818521	0.671318	1	0.287685	-0.708018	-0.798754	0.931449	0.561184	-0.876261	0.859183	-0.484947	-0.986755	0.571226	0.895324	0.707054	0.934921	0.896799	-0.977528	0.681763	0.701742	-0.869325	-0.965371
	chr1	84549295	84550375	Peak00006164	0.0248826	0.0333268	0.0109534	0.0291549	0.000550585	0.0372054	0.00975445	0.00774941				Peak00006164	-0.768543	0.60637	0.768711	0.770885	0.646602	0.906408	0.71567	-0.821983	0.750923	0.868086	0.963661	-0.649867	0.884042	0.287685	1	-0.760124	-0.773429	0.564191	0.951536	-0.685287	0.71913	-0.896331	-0.333471	0.937763	0.615544	0.802279	0.542084	0.647981	-0.408716	0.892371	0.847076	-0.623707	-0.478623
	chr1	86632676	86633505	Peak00006328	0.0242738	0.00456953	0.0293145	0.0172435	0.0183268	0.00152728	0.0144379	0.00919082				Peak00006328	0.944654	-0.872304	-0.940713	-0.905673	-0.905573	-0.923364	-0.906558	0.928519	-0.994701	-0.828311	-0.809379	0.980827	-0.944757	-0.708018	-0.760124	1	0.960905	-0.891048	-0.877802	0.9207	-0.921685	0.948863	0.685051	-0.823446	-0.804206	-0.99265	-0.895764	-0.919015	0.804758	-0.909816	-0.964624	0.927659	0.83894
	chr1	91873539	91874374	Peak00007210	0.024356	0.000998109	0.000601631	0.0174831	0.0214658	0.0315796	0.000992376	0.0103939				Peak00007210	0.975537	-0.925655	-0.930261	-0.893979	-0.968533	-0.931632	-0.977564	0.987574	-0.940325	-0.912242	-0.87215	0.962444	-0.961467	-0.798754	-0.773429	0.960905	1	-0.937501	-0.914607	0.979104	-0.979943	0.889483	0.809061	-0.890212	-0.929453	-0.964502	-0.929947	-0.960283	0.88205	-0.957693	-0.966437	0.956793	0.909585
	chr1	92379016	92379831	Peak00007313	0.0251886	0.0103537	0.00428059	0.0145967	0.0364089	0.00484043	0.0131533	0.00417346				Peak00007313	-0.922695	0.954208	0.912252	0.872849	0.990867	0.835156	0.960049	-0.915233	0.882485	0.848594	0.715654	-0.949067	0.879981	0.931449	0.564191	-0.891048	-0.937501	1	0.779432	-0.961619	0.954435	-0.749691	-0.910126	0.771716	0.942921	0.895778	0.987951	0.968979	-0.959354	0.87151	0.902418	-0.956329	-0.980991
	chr1	105088701	105089699	Peak00007736	0.0258018	0.0177335	0.00620826	0.00849565	0.00637033	0.00645386	0.00880887	0.00956023				Peak00007736	-0.917281	0.815231	0.888584	0.897781	0.841355	0.984652	0.891895	-0.951576	0.866107	0.961627	0.988502	-0.815095	0.974229	0.561184	0.951536	-0.877802	-0.914607	0.779432	1	-0.868309	0.895035	-0.92477	-0.59296	0.990602	0.805216	0.915733	0.758498	0.840735	-0.658675	0.98286	0.955341	-0.801798	-0.715988
	chr1	106465297	106466351	Peak00007857	0.0241883	0.00581732	0.00512299	0.00122759	0.0238893	0.0053056	0.0297039	0.0122626				Peak00007857	0.983067	-0.971613	-0.914257	-0.895949	-0.982401	-0.900624	-0.988392	0.972552	-0.903217	-0.886718	-0.815876	0.947654	-0.923662	-0.876261	-0.685287	0.9207	0.979104	-0.961619	-0.868309	1	-0.992739	0.814856	0.886575	-0.852072	-0.950648	-0.932671	-0.963941	-0.98852	0.942112	-0.927572	-0.934644	0.937077	0.961483
	chr1	106597693	106598563	Peak00007882	0.0265015	0.000689173	0.000307779	0.0188171	0.00810599	0.0130698	0.0118454	0.000132066				Peak00007882	-0.980538	0.973825	0.905776	0.91356	0.979132	0.922142	0.996166	-0.98315	0.901998	0.913954	0.85039	-0.936845	0.936116	0.859183	0.71913	-0.921685	-0.979943	0.954435	0.895035	-0.992739	1	-0.824767	-0.868684	0.883477	0.942809	0.936511	0.946136	0.980826	-0.917539	0.941054	0.947241	-0.943011	-0.939909
	chr1	123584539	123585650	Peak00008559	0.0231353	0.0229902	0.0334838	0.01641	0.00579977	0.0205745	0.000278886	0.00291666				Peak00008559	0.884101	-0.744936	-0.916629	-0.879977	-0.786841	-0.94597	-0.808255	0.879719	-0.953201	-0.831916	-0.874799	0.877558	-0.948469	-0.484947	-0.896331	0.948863	0.889483	-0.749691	-0.92477	0.814856	-0.824767	1	0.475343	-0.870105	-0.682467	-0.959401	-0.751067	-0.805057	0.609706	-0.914623	-0.948357	0.798535	0.668429
	chr1	132304567	132305134	Peak00009406	0.0260322	0.0297409	0.0314466	0.00794861	0.0194627	0.000622796	0.0050838	0.00736686				Peak00009406	0.791816	-0.911539	-0.71161	-0.706451	-0.901142	-0.633689	-0.885517	0.800723	-0.651418	-0.714087	-0.550103	0.790011	-0.677094	-0.986755	-0.333471	0.685051	0.809061	-0.910126	-0.59296	0.886575	-0.868684	0.475343	1	-0.612164	-0.925513	-0.690592	-0.915651	-0.895379	0.972439	-0.70486	-0.694257	0.856159	0.957683
	chr1	138205994	138206606	Peak00010434	0.0247421	0.0167904	0.0156059	0.0163705	0.0204812	0.0105248	0.0081073	0.0028303				Peak00010434	-0.890262	0.808711	0.862931	0.87994	0.836184	0.965431	0.888831	-0.941524	0.808701	0.982117	0.99242	-0.768657	0.955359	0.571226	0.937763	-0.823446	-0.890212	0.771716	0.990602	-0.852072	0.883477	-0.870105	-0.612164	1	0.822953	0.870812	0.741512	0.823834	-0.65059	0.976999	0.929594	-0.781527	-0.709347
	chr1	138282401	138283074	Peak00010442	0.0249508	0.00718608	0.0156008	0.0173593	0.000450965	0.053442	0.00806502	0.00630351				Peak00010442	-0.898256	0.910562	0.837052	0.784331	0.968995	0.80773	0.95983	-0.930194	0.775329	0.891796	0.783623	-0.859236	0.858685	0.895324	0.615544	-0.804206	-0.929453	0.942921	0.805216	-0.950648	0.942809	-0.682467	-0.925513	0.822953	1	0.817826	0.920418	0.925938	-0.933097	0.886009	0.854204	-0.90918	-0.948772
	chr1	150815830	150816814	Peak00010847	0.0237604	0.00611586	0.0212397	0.00573671	0.00234042	0.00434957	0.0229293	0.00319059				Peak00010847	-0.962632	0.894255	0.964907	0.943884	0.914395	0.959177	0.923548	-0.948722	0.990366	0.871997	0.851301	-0.968662	0.970416	0.707054	0.802279	-0.99265	-0.964502	0.895778	0.915733	-0.932671	0.936511	-0.959401	-0.690592	0.870812	0.817826	1	0.900809	0.93395	-0.800077	0.943072	0.984269	-0.914852	-0.841982
	chr1	162035893	162036862	Peak00012308	0.0312367	0.0132428	0.0127	0.00646818	0.0132466	6.27841e-06	0.0164999	0.00320401				Peak00012308	-0.923459	0.965743	0.91885	0.884808	0.974799	0.824539	0.949572	-0.905084	0.886049	0.813154	0.6848	-0.95646	0.863143	0.934921	0.542084	-0.895764	-0.929947	0.987951	0.758498	-0.963941	0.946136	-0.751067	-0.915651	0.741512	0.920418	0.900809	1	0.983429	-0.967512	0.853767	0.886381	-0.947025	-0.983993
	chr1	163658192	163658949	Peak00012562	0.0236583	0.00512779	0.00480163	0.0100568	0.00893161	0.012229	0.000288213	0.0005842				Peak00012562	-0.964952	0.988812	0.929938	0.928721	0.975316	0.891213	0.979991	-0.954678	0.903745	0.868731	0.778428	-0.953157	0.908998	0.896799	0.647981	-0.919015	-0.960283	0.968979	0.840735	-0.98852	0.980826	-0.805057	-0.895379	0.823834	0.925938	0.93395	0.983429	1	-0.944449	0.908434	0.924491	-0.944169	-0.96427
	chr1	170498336	170499113	Peak00013381	0.0236533	0.0221887	0.00311796	0.0133824	0.0163174	0.0118235	0.0241734	0.00184909				Peak00013381	0.875139	-0.938557	-0.802827	-0.766796	-0.948487	-0.713849	-0.920101	0.851664	-0.784079	-0.734697	-0.593513	0.893265	-0.761541	-0.977528	-0.408716	0.804758	0.88205	-0.959354	-0.658675	0.942112	-0.917539	0.609706	0.972439	-0.65059	-0.933097	-0.800077	-0.967512	-0.944449	1	-0.765935	-0.787921	0.906295	0.993822
	chr1	178820839	178821705	Peak00014148	0.0275171	0.0114226	0.00520289	0.0134957	0.0189074	0.0251908	0.00469118	0.00750151				Peak00014148	-0.952422	0.878752	0.942434	0.923022	0.917864	0.982669	0.944163	-0.98089	0.898942	0.978839	0.959152	-0.880349	0.992456	0.681763	0.892371	-0.909816	-0.957693	0.87151	0.98286	-0.927572	0.941054	-0.914623	-0.70486	0.976999	0.886009	0.943072	0.853767	0.908434	-0.765935	1	0.978697	-0.871471	-0.818773
	chr1	184353545	184354590	Peak00015068	0.0250567	0.00819053	0.0118066	0.00742757	0.0231022	0.00089622	0.00150308	0.00254404				Peak00015068	-0.967085	0.891567	0.966736	0.944827	0.930207	0.983029	0.939926	-0.967238	0.964203	0.934262	0.90664	-0.937968	0.994886	0.701742	0.847076	-0.964624	-0.966437	0.902418	0.955341	-0.934644	0.947241	-0.948357	-0.694257	0.929594	0.854204	0.984269	0.886381	0.924491	-0.787921	0.978697	1	-0.901639	-0.839409
	chr1	188805624	188806465	Peak00015702	0.0246393	0.00985916	0.000610497	0.0305442	0.00283366	0.00920099	0.0570488	0.00704464				Peak00015702	0.895831	-0.920274	-0.883935	-0.860149	-0.959658	-0.838628	-0.951981	0.928652	-0.899197	-0.844304	-0.753416	0.960191	-0.882974	-0.869325	-0.623707	0.927659	0.956793	-0.956329	-0.801798	0.937077	-0.943011	0.798535	0.856159	-0.781527	-0.90918	-0.914852	-0.947025	-0.944169	0.906295	-0.871471	-0.901639	1	0.920192
	chr1	194635276	194636107	Peak00016595	0.0242926	0.0194193	0.0027072	0.00324398	0.00540668	0.0182367	0.0258326	0.000375248				Peak00016595	0.907367	-0.953968	-0.857307	-0.815695	-0.972608	-0.771007	-0.943157	0.884953	-0.82474	-0.78884	-0.650521	0.916773	-0.816744	-0.965371	-0.478623	0.83894	0.909585	-0.980991	-0.715988	0.961483	-0.939909	0.668429	0.957683	-0.709347	-0.948772	-0.841982	-0.983993	-0.96427	0.993822	-0.818773	-0.839409	0.920192	1
	chr10	4559015	4559638	Peak00128905	0.0246163	0.0137328	0.00117395	0.00193634	0.0180373	0.00524247	0.0457021	0.0112111				Peak00016873	-0.931095	0.817714	0.971774	0.908825	0.875378	0.957352	0.873838	-0.921083	0.972644	0.878151	0.87045	-0.928564	0.977927	0.613433	0.853446	-0.965747	-0.935271	0.849086	0.926995	-0.884314	0.883229	-0.979553	-0.601079	0.88521	0.786657	0.979402	0.845882	0.876443	-0.722816	0.949879	0.979404	-0.857391	-0.780483
	chr10	5071932	5072574	Peak00128941	0.0235716	0.0211772	0.0116133	0.0454991	0.0267664	0.00350421	0.0037894	0.00130689				Peak00017343	0.932392	-0.938287	-0.875697	-0.828269	-0.939189	-0.79808	-0.915905	0.875197	-0.833472	-0.774692	-0.664436	0.896266	-0.828138	-0.899549	-0.523498	0.834347	0.892394	-0.939938	-0.73944	0.957259	-0.92406	0.701887	0.898391	-0.7238	-0.907726	-0.85099	-0.958761	-0.955134	0.956557	-0.829369	-0.846383	0.845023	0.971666
	chr10	18355480	18356255	Peak00129944	0.0233126	0.0047674	0.019754	0.0150609	0.0343619	0.0256834	0.0150811	4.19361e-05				Peak00017350	0.972433	-0.876329	-0.962909	-0.927864	-0.903749	-0.961582	-0.906763	0.935744	-0.9824	-0.865783	-0.85058	0.947689	-0.970566	-0.680486	-0.808375	0.974135	0.949183	-0.881658	-0.918442	0.927784	-0.926143	0.955167	0.665158	-0.873972	-0.809063	-0.988415	-0.882941	-0.918053	0.786397	-0.943232	-0.983341	0.866188	0.83422
	chr10	26993946	26994696	Peak00130924	0.0300868	0.00738453	0.0260457	0.0418989	0.00623486	0.00116963	0.0424502	0.00447551				Peak00017593	0.945708	-0.875531	-0.941592	-0.900067	-0.917438	-0.921192	-0.915633	0.935483	-0.991581	-0.83875	-0.814137	0.984116	-0.947845	-0.722597	-0.758145	0.998995	0.968603	-0.90215	-0.879278	0.927216	-0.928051	0.942907	0.701748	-0.828418	-0.823545	-0.990519	-0.903025	-0.923111	0.816911	-0.915286	-0.966288	0.93945	0.850332
	chr10	28726435	28727371	Peak00131060	0.0233267	0.0201406	8.36859e-05	0.00756859	0.00501505	0.0105178	0.0344981	0.00658173				Peak00018236	0.957388	-0.874561	-0.958106	-0.925825	-0.90916	-0.960886	-0.921502	0.956199	-0.983644	-0.884708	-0.875921	0.960763	-0.976957	-0.683267	-0.832466	0.990678	0.971311	-0.881871	-0.930823	0.927423	-0.931675	0.96851	0.676102	-0.887419	-0.825403	-0.996258	-0.88344	-0.920943	0.783814	-0.953634	-0.984344	0.91504	0.826264
	chr10	32782783	32783615	Peak00131249	0.0231132	0.00538913	0.00033752	0.0105988	0.00194118	0.00679666	0.015325	0.00255877				Peak00018242	0.983631	-0.969016	-0.943451	-0.914845	-0.979194	-0.905071	-0.975099	0.959565	-0.927766	-0.871338	-0.793606	0.964287	-0.92907	-0.869363	-0.676174	0.936463	0.972463	-0.967898	-0.858446	0.993952	-0.981332	0.836014	0.867171	-0.835447	-0.928247	-0.949016	-0.976518	-0.991978	0.937023	-0.923516	-0.943792	0.932384	0.961771
	chr10	36484614	36485527	Peak00131350	0.0311639	0.00766312	0.00641091	0.0137873	0.00675493	0.00948974	0.00598383	7.8415e-06				Peak00018804	-0.940487	0.960562	0.920079	0.889822	0.982665	0.849757	0.958115	-0.919418	0.919567	0.82605	0.712748	-0.974909	0.886924	0.914444	0.576145	-0.927211	-0.948735	0.992272	0.786256	-0.968958	0.960842	-0.787681	-0.887814	0.763096	0.914878	0.926129	0.990626	0.97847	-0.955589	0.869523	0.915297	-0.962523	-0.974425
	chr10	42056678	42058017	Peak00131989	0.0234648	0.00278324	0.025094	0.0124676	0.0373861	0.0171367	0.0258281	0.00771334				Peak00018971	-0.976756	0.903225	0.938669	0.928455	0.929896	0.982	0.958822	-0.990897	0.936789	0.947795	0.938125	-0.921942	0.98956	0.708077	0.868666	-0.950911	-0.981223	0.886839	0.972905	-0.952439	0.964412	-0.932201	-0.724534	0.95142	0.882383	0.971459	0.877192	0.932843	-0.800551	0.988447	0.986468	-0.903225	-0.842804
	chr10	45139953	45141501	Peak00132487	0.0300677	0.00335384	0.00501274	0.0210297	0.0123759	0.0181468	0.0343792	0.0078047				Peak00021679	-0.907089	0.971018	0.841971	0.835961	0.968597	0.77932	0.9496	-0.885606	0.823478	0.790597	0.653619	-0.911251	0.812196	0.970589	0.474762	-0.838684	-0.903483	0.979113	0.719435	-0.959112	0.949332	-0.66189	-0.95731	0.713675	0.932803	0.843142	0.978403	0.966438	-0.987996	0.812837	0.840882	-0.924383	-0.992321
	chr10	53107420	53108439	Peak00132773	0.022983	0.00211493	0.0272535	0.00593895	0.0122655	0.00469293	0.0385064	0.0103506				Peak00022238	-0.974513	0.913977	0.936039	0.948298	0.919691	0.975303	0.946857	-0.970191	0.966015	0.904099	0.892511	-0.944419	0.974137	0.714185	0.827027	-0.974751	-0.970042	0.890287	0.94428	-0.944664	0.960815	-0.940326	-0.70947	0.909346	0.837093	0.988177	0.885829	0.936905	-0.801302	0.957826	0.985931	-0.911485	-0.840175
	chr10	54160916	54162071	Peak00132874	0.0275256	0.0223333	0.00194158	0.0242479	0.0190076	0.00186707	0.0501902	6.7816e-05				Peak00022492	0.95613	-0.948235	-0.904962	-0.902482	-0.974533	-0.923763	-0.994385	0.991456	-0.889027	-0.943882	-0.883915	0.926104	-0.946561	-0.833953	-0.758058	0.916825	0.985031	-0.943099	-0.912923	0.975175	-0.987839	0.834663	0.851527	-0.908566	-0.952796	-0.93011	-0.927302	-0.962323	0.888575	-0.956659	-0.948072	0.960216	0.914255
	chr10	54402929	54404125	Peak00132886	0.0239688	0.00229423	0.0117503	0.0296155	0.00669764	0.0143117	0.0157176	0.00702581				Peak00022630	0.919134	-0.950336	-0.933138	-0.916529	-0.956149	-0.861197	-0.946646	0.922053	-0.929166	-0.827324	-0.730149	0.978787	-0.892698	-0.874915	-0.616162	0.945054	0.948298	-0.964229	-0.799644	0.948488	-0.943316	0.824841	0.85183	-0.77064	-0.880394	-0.942894	-0.978025	-0.974319	0.915193	-0.874334	-0.915388	0.977923	0.934932
	chr10	56539932	56540497	Peak00132959	0.0244108	0.000759112	0.014669	0.00788868	0.033739	0.0113191	0.00234877	0.00434849				Peak00022871	0.930908	-0.978969	-0.898804	-0.884085	-0.970076	-0.82137	-0.952014	0.902167	-0.871952	-0.804077	-0.678558	0.942489	-0.850276	-0.943831	-0.527207	0.881303	0.921395	-0.981764	-0.753521	0.969292	-0.953348	0.729618	0.927031	-0.737618	-0.916581	-0.88974	-0.995185	-0.986265	0.975009	-0.844033	-0.876433	0.929534	0.987811
	chr10	56541603	56542237	Peak00132960	0.023289	0.0113699	0.0260369	0.0113144	0.00105991	0.0139423	0.0189344	0.00139419				Peak00023091	-0.944375	0.846592	0.916474	0.915062	0.879457	0.991534	0.917774	-0.967818	0.909659	0.958165	0.9714	-0.866962	0.98927	0.612615	0.925833	-0.91933	-0.944812	0.82675	0.994649	-0.900586	0.923542	-0.942839	-0.632283	0.977818	0.830334	0.948516	0.806037	0.87542	-0.70991	0.989139	0.979076	-0.847085	-0.763794
	chr10	56838906	56839939	Peak00132997	0.0242497	0.00872168	0.0250684	0.0123555	0.0292578	0.0157414	0.00232048	0.00342886				Peak00024081	-0.891874	0.758608	0.872266	0.881507	0.768528	0.970958	0.826811	-0.906779	0.878731	0.890182	0.956317	-0.799939	0.949208	0.460336	0.963977	-0.885013	-0.878189	0.705584	0.978981	-0.81966	0.840537	-0.960854	-0.487075	0.946718	0.705878	0.918094	0.704409	0.79673	-0.582564	0.944665	0.932633	-0.74655	-0.641039
	chr10	68434938	68435979	Peak00134252	0.0250059	0.00935916	0.0211098	0.00622471	0.0155146	0.00978298	0.00386666	0.00235819				Peak00024124	-0.918648	0.879096	0.85837	0.891209	0.881589	0.949654	0.935264	-0.96287	0.795205	0.981347	0.964165	-0.788604	0.939333	0.680545	0.869325	-0.81682	-0.910283	0.823025	0.967022	-0.903842	0.928845	-0.817038	-0.727162	0.983024	0.883577	0.864741	0.801971	0.879857	-0.744215	0.970869	0.918504	-0.814956	-0.789034
	chr10	68542652	68543592	Peak00134269	0.0229906	0.00368687	0.0184607	0.000307479	0.00983171	0.0102371	0.031374	0.00929676				Peak00024291	0.974332	-0.95986	-0.952154	-0.936554	-0.980607	-0.932185	-0.982929	0.976046	-0.950783	-0.904258	-0.835444	0.97647	-0.955696	-0.842142	-0.727097	0.964028	0.987347	-0.967226	-0.891786	0.981847	-0.985051	0.87637	0.834083	-0.868872	-0.918446	-0.972131	-0.96343	-0.98268	0.903803	-0.94521	-0.970123	0.968109	0.933344
	chr10	72393320	72394226	Peak00134668	0.0229779	0.0126356	0.0244138	0.0161107	0.042616	0.0541581	0.0124934	0.00598186				Peak00025357	0.960569	-0.970754	-0.925796	-0.899766	-0.981747	-0.884023	-0.983945	0.965583	-0.895829	-0.882079	-0.79693	0.953009	-0.914515	-0.891034	-0.666355	0.917688	0.974805	-0.967253	-0.848876	0.990936	-0.979575	0.807042	0.900791	-0.834745	-0.952852	-0.92805	-0.977799	-0.992698	0.946205	-0.919412	-0.922425	0.956015	0.964601
	chr10	72867751	72868511	Peak00134690	0.0277467	0.0294821	0.0170248	0.0130465	0.0240997	0.015949	0.00106079	0.00712917				Peak00025359	0.936969	-0.938938	-0.908442	-0.893946	-0.965869	-0.8972	-0.979483	0.975226	-0.903903	-0.904206	-0.840973	0.950298	-0.92849	-0.839815	-0.722641	0.935331	0.983849	-0.943043	-0.877732	0.96503	-0.970984	0.840572	0.850082	-0.862477	-0.933697	-0.937098	-0.939623	-0.963186	0.894195	-0.930587	-0.933662	0.983737	0.914139
	chr10	83088080	83089207	Peak00135908	0.0239017	0.00179043	0.0289265	0.0227001	0.00403034	0.00621456	0.0132702	0.000733621				Peak00026283	0.955246	-0.92815	-0.961263	-0.921985	-0.941174	-0.897134	-0.93006	0.926342	-0.973306	-0.818784	-0.754892	0.991584	-0.923404	-0.809528	-0.675002	0.976874	0.957864	-0.941201	-0.834511	0.954125	-0.939709	0.890029	0.786409	-0.789564	-0.851189	-0.976896	-0.961212	-0.967442	0.886279	-0.896266	-0.945234	0.937798	0.914466
	chr10	91858608	91859627	Peak00136799	0.0251783	0.0122994	0.0125726	0.00766887	0.0496773	0.00777669	0.000409629	0.00492408				Peak00026324	0.838037	-0.942283	-0.806697	-0.793392	-0.929704	-0.697418	-0.903809	0.828471	-0.777679	-0.714926	-0.55787	0.892151	-0.740462	-0.983274	-0.376001	0.80052	0.857775	-0.954309	-0.627912	0.914672	-0.894721	0.599528	0.966405	-0.619516	-0.896301	-0.795672	-0.97258	-0.942484	0.983106	-0.740035	-0.770394	0.920593	0.976543
	chr10	92605539	92606288	Peak00136860	0.0243172	0.017799	0.00781104	0.0221974	0.0177516	0.0221874	0.0209723	0.00912786				Peak00026564	0.921071	-0.885202	-0.954785	-0.907341	-0.915452	-0.887194	-0.901587	0.907566	-0.981303	-0.80518	-0.750473	0.990472	-0.919413	-0.760858	-0.689062	0.986305	0.94672	-0.917028	-0.827129	0.917067	-0.908374	0.912093	0.729881	-0.776467	-0.813834	-0.977889	-0.931992	-0.933643	0.838299	-0.883656	-0.941244	0.944599	0.869649
	chr10	97047215	97048291	Peak00137506	0.0246871	0.0269617	0.00620626	0.0288131	0.0193294	0.00431433	0.0192844	0.00662244				Peak00026567	0.826366	-0.903156	-0.771232	-0.72057	-0.928647	-0.654882	-0.884043	0.804612	-0.76071	-0.682816	-0.523211	0.882112	-0.715364	-0.981513	-0.333048	0.780684	0.848826	-0.95153	-0.592417	0.904855	-0.878608	0.565671	0.963497	-0.582869	-0.907882	-0.765348	-0.955177	-0.912036	0.991922	-0.712383	-0.747922	0.903473	0.981467
	chr10	98386503	98387291	Peak00137607	0.0247892	0.0117015	0.00709046	0.0071748	0.0370295	0.0280368	0.0303454	0.00795768				Peak00026744	-0.972856	0.933406	0.98112	0.958128	0.961324	0.967005	0.964328	-0.973995	0.953297	0.936145	0.877242	-0.952882	0.984566	0.778273	0.793944	-0.956497	-0.973518	0.942922	0.930417	-0.960604	0.965473	-0.912263	-0.771278	0.911791	0.894813	0.978279	0.935371	0.961431	-0.84774	0.974156	0.990652	-0.927546	-0.893645
	chr10	99268732	99269783	Peak00137748	0.0230768	0.00966715	0.00170514	0.0107813	0.00463421	0.0168559	0.0133337	0.00754924				Peak00027081	-0.773398	0.592745	0.795819	0.795729	0.615799	0.901043	0.669386	-0.775888	0.832962	0.771737	0.877961	-0.704958	0.871625	0.252621	0.951001	-0.823612	-0.756052	0.556394	0.905026	-0.665469	0.691782	-0.955337	-0.259261	0.854975	0.515591	0.851282	0.552506	0.644879	-0.390331	0.844876	0.857689	-0.614678	-0.461187
	chr10	120447821	120448379	Peak00139625	0.0228364	0.0181374	0.0131514	0.0106988	0.00441544	0.0145283	0.000766516	0.00243224				Peak00027284	-0.888708	0.929185	0.81953	0.779422	0.973717	0.770399	0.950758	-0.896253	0.771253	0.841801	0.70512	-0.866141	0.820218	0.947684	0.51719	-0.792564	-0.904786	0.966469	0.743893	-0.947771	0.939341	-0.633973	-0.956896	0.758793	0.984326	0.80174	0.943129	0.932044	-0.968045	0.838057	0.831672	-0.907982	-0.977666
	chr10	120663075	120663978	Peak00139683	0.0286222	0.00290852	0.0323209	0.00398221	0.0110272	0.014063	0.0116079	0.00773018				Peak00028080	-0.883244	0.902296	0.87827	0.810056	0.971239	0.813543	0.945807	-0.914481	0.788818	0.899328	0.768222	-0.866574	0.870368	0.891296	0.610537	-0.807151	-0.91554	0.958041	0.797699	-0.933386	0.923446	-0.696584	-0.906122	0.818148	0.986201	0.825968	0.934068	0.923131	-0.91861	0.890004	0.86624	-0.908342	-0.945996
	chr10	123148029	123148771	Peak00140122	0.0229686	0.00487811	0.0133113	0.00770724	0.0239062	0.0107702	0.0126943	0.00534775				Peak00028427	0.967113	-0.871781	-0.951467	-0.921577	-0.887694	-0.955951	-0.903247	0.940344	-0.980127	-0.852304	-0.855322	0.948909	-0.962543	-0.664767	-0.8212	0.981235	0.954814	-0.859475	-0.919305	0.926039	-0.92181	0.964715	0.659746	-0.868608	-0.798881	-0.991059	-0.873864	-0.918193	0.77824	-0.938285	-0.971578	0.872558	0.819595
	chr11	8584812	8585603	Peak00141548	0.0229821	0.0331591	0.0122655	0.0379114	0.0239712	0.0254142	0.0134551	0.00472618				Peak00028445	-0.911987	0.844806	0.921072	0.908183	0.88895	0.970671	0.918078	-0.958052	0.852135	0.992311	0.968185	-0.828464	0.978163	0.643527	0.903637	-0.862381	-0.92159	0.83996	0.979706	-0.886762	0.907892	-0.886334	-0.670368	0.987311	0.866917	0.904664	0.812447	0.869296	-0.715193	0.992238	0.957225	-0.836927	-0.775233
	chr11	17766747	17767322	Peak00141947	0.023778	0.0137501	0.0234431	0.0179435	0.0292506	0.0267296	0.0462844	0.00710553				Peak00028967	-0.944986	0.901999	0.932541	0.94786	0.927096	0.978524	0.947828	-0.964115	0.907508	0.967606	0.924436	-0.887254	0.979953	0.716782	0.840452	-0.911398	-0.941419	0.897088	0.958486	-0.920455	0.948798	-0.892191	-0.714749	0.954169	0.865783	0.943161	0.865856	0.911592	-0.775805	0.976653	0.982254	-0.886422	-0.828714
	chr11	18437867	18438696	Peak00141989	0.0341899	0.00590497	0.0231487	0.00731481	0.00966483	0.00961748	0.023257	0.00240552				Peak00029405	-0.970999	0.97925	0.922444	0.922001	0.982713	0.917163	0.997016	-0.98228	0.885593	0.925311	0.847119	-0.929574	0.934968	0.873618	0.713695	-0.906086	-0.974293	0.960535	0.889797	-0.991822	0.993219	-0.812157	-0.887931	0.88554	0.956653	0.927272	0.959057	0.988569	-0.924097	0.945932	0.93986	-0.94174	-0.948919
	chr11	19347428	19348140	Peak00142145	0.023117	0.000872822	0.0528658	0.000253882	0.0114459	0.0125238	0.00891291	0.00833396				Peak00029625	-0.920297	0.814977	0.848268	0.866295	0.838974	0.967376	0.897446	-0.95493	0.855164	0.943919	0.984352	-0.811786	0.956141	0.568755	0.936485	-0.874931	-0.921509	0.770174	0.991097	-0.87568	0.904894	-0.905591	-0.607721	0.978388	0.812288	0.904503	0.746976	0.836572	-0.671692	0.967679	0.93995	-0.807622	-0.718314
	chr11	24696355	24697150	Peak00142749	0.0241672	0.0152534	0.00263956	0.00975117	0.034596	0.0130236	0.0102699	0.00310203				Peak00030814	-0.827577	0.737688	0.779414	0.817291	0.777549	0.926509	0.839725	-0.898374	0.761237	0.952697	0.984531	-0.709483	0.912481	0.494489	0.934683	-0.781464	-0.844868	0.705988	0.966994	-0.784311	0.83555	-0.836633	-0.533514	0.978412	0.763705	0.820563	0.654234	0.744974	-0.568203	0.931934	0.888608	-0.749015	-0.624827
	chr11	24749922	24750965	Peak00142758	0.0290731	0.00796325	0.00277799	0.0175904	0.0148835	0.0136177	0.00760264	0.00782592				Peak00032577	-0.95321	0.991909	0.905013	0.91152	0.977506	0.865381	0.977442	-0.939501	0.891547	0.847066	0.744712	-0.950381	0.884926	0.922927	0.599075	-0.907305	-0.949575	0.977355	0.80961	-0.984093	0.979583	-0.771242	-0.914315	0.793707	0.925046	0.917144	0.986004	0.99559	-0.960092	0.882033	0.90746	-0.949878	-0.974411
	chr11	32963532	32964281	Peak00143318	0.024222	0.0225241	0.00253875	0.019303	0.0248739	0.0136951	0.0102582	0.00468203				Peak00033422	0.952975	-0.961138	-0.947659	-0.913379	-0.967427	-0.869817	-0.950131	0.92442	-0.933876	-0.823569	-0.72595	0.978646	-0.900066	-0.884442	-0.611352	0.939459	0.950507	-0.973583	-0.804137	0.971803	-0.954428	0.82217	0.864609	-0.773977	-0.896271	-0.944595	-0.991018	-0.987602	0.939993	-0.883326	-0.922756	0.943019	0.962405
	chr11	35055166	35055959	Peak00143560	0.0264555	0.0111552	0.0038266	0.0273353	0.00727114	0.0049378	0.00927252	0.00114966				Peak00033533	-0.918022	0.919902	0.877111	0.863751	0.967878	0.887403	0.967434	-0.947416	0.81448	0.954126	0.854109	-0.855537	0.915723	0.842576	0.705006	-0.828628	-0.927736	0.942846	0.877023	-0.939691	0.95532	-0.746837	-0.855188	0.898815	0.963098	0.857784	0.901305	0.9207	-0.873301	0.933825	0.91496	-0.896803	-0.909747
	chr11	40393904	40395819	Peak00144025	0.0289264	0.0141148	0.0132144	0.000531081	0.0107391	0.0290297	0.0200993	0.00512163				Peak00033824	-0.951847	0.951774	0.892727	0.864948	0.995861	0.874881	0.985922	-0.957723	0.879472	0.899732	0.802478	-0.933886	0.912167	0.896248	0.651821	-0.896367	-0.967219	0.980984	0.846717	-0.980129	0.983353	-0.775672	-0.896413	0.843492	0.969867	0.903778	0.956198	0.963667	-0.941499	0.914968	0.925917	-0.953458	-0.963167
	chr11	45138401	45139075	Peak00144353	0.0282952	0.0027103	0.0149192	0.0338059	0.0290611	0.0144894	0.0109553	0.0015342				Peak00033825	-0.804689	0.929123	0.757068	0.758577	0.917865	0.677288	0.902666	-0.821982	0.673772	0.762754	0.590932	-0.801123	0.716573	0.983932	0.38128	-0.702514	-0.820872	0.929138	0.633189	-0.893387	0.881451	-0.511638	-0.992235	0.658321	0.932898	0.717669	0.930682	0.911194	-0.962199	0.74351	0.730683	-0.8697	-0.958865
	chr11	45389266	45390212	Peak00144383	0.0231403	0.00851794	0.0120567	0.00228445	0.0117293	0.012524	0.00211325	0.00984139				Peak00035229	-0.729865	0.809152	0.622334	0.664362	0.818603	0.682544	0.852604	-0.81099	0.517897	0.846813	0.739956	-0.611551	0.699897	0.796829	0.539378	-0.562531	-0.755037	0.776705	0.714365	-0.797992	0.822358	-0.454782	-0.858031	0.778474	0.903437	0.60189	0.734034	0.772014	-0.779429	0.765095	0.680715	-0.743295	-0.788321
	chr11	45550167	45551227	Peak00144418	0.0259604	0.0210139	0.0238723	0.0110396	0.0143381	0.0177556	0.0164178	0.00195265				Peak00035601	-0.971685	0.910164	0.959529	0.960651	0.925254	0.989069	0.948731	-0.975987	0.958257	0.935426	0.914947	-0.934361	0.991082	0.707502	0.852901	-0.964124	-0.968429	0.894785	0.9619	-0.941497	0.956372	-0.945849	-0.706232	0.93587	0.8507	0.986193	0.887519	0.936187	-0.791006	0.979379	0.995516	-0.90437	-0.83822
	chr11	45592755	45593689	Peak00144423	0.0260072	0.0107481	0.00666205	0.0297848	0.0427837	0.00686866	0.00913951	0.00788494				Peak00036473	-0.790185	0.660765	0.778512	0.812725	0.687408	0.92902	0.75764	-0.845423	0.754366	0.90779	0.977825	-0.660645	0.899353	0.352842	0.985401	-0.762183	-0.786747	0.611826	0.966179	-0.713719	0.759977	-0.87757	-0.390407	0.96426	0.651221	0.81066	0.576811	0.681313	-0.449887	0.910213	0.869169	-0.65433	-0.520275
	chr11	49485867	49486590	Peak00144737	0.0248949	0.00417307	0.0114517	0.0138364	0.0230411	0.0310576	0.00868178	0.000215286				Peak00036771	0.969034	-0.879374	-0.967326	-0.93354	-0.915293	-0.973816	-0.92524	0.959455	-0.980332	-0.900718	-0.888095	0.951713	-0.987164	-0.682993	-0.843055	0.981524	0.968659	-0.886881	-0.943432	0.93291	-0.936805	0.966791	0.676352	-0.904887	-0.833579	-0.99451	-0.884041	-0.922883	0.784417	-0.965996	-0.993266	0.897192	0.831967
	chr11	51385990	51387135	Peak00144964	0.0235112	0.0265464	0.0155818	0.00309981	0.00599908	0.00582172	0.0275806	0.0122025				Peak00037038	-0.98373	0.944515	0.97674	0.95944	0.953632	0.965742	0.964117	-0.974647	0.941007	0.926296	0.874085	-0.942255	0.976122	0.780525	0.790867	-0.944759	-0.969058	0.931529	0.929088	-0.969985	0.967993	-0.90197	-0.782904	0.909573	0.894471	0.971906	0.936342	0.970644	-0.856318	0.971524	0.979689	-0.905014	-0.899222
	chr11	51499796	51500622	Peak00144995	0.0230232	0.00210331	0.0197934	0.0121824	0.0336534	0.0214086	0.0205637	0.00708642				Peak00037353	-0.929469	0.819789	0.96127	0.900324	0.893387	0.954149	0.882666	-0.919491	0.968196	0.891788	0.868478	-0.925987	0.978873	0.634996	0.835095	-0.957755	-0.934089	0.870823	0.923169	-0.884574	0.892173	-0.959467	-0.613579	0.888719	0.803037	0.970173	0.847615	0.870395	-0.733058	0.948761	0.985602	-0.866491	-0.792549
	chr11	63023927	63024610	Peak00146317	0.0239876	0.0234145	0.000677258	0.0195514	0.00123936	0.0179658	0.0399036	0.000317216				Peak00037414	-0.960948	0.95496	0.953816	0.962327	0.955019	0.959984	0.976444	-0.979909	0.892111	0.961055	0.895069	-0.905649	0.966051	0.799388	0.791474	-0.90415	-0.956659	0.929643	0.933945	-0.961153	0.970247	-0.858339	-0.811487	0.933362	0.915657	0.939772	0.926045	0.965825	-0.851323	0.975279	0.963372	-0.908325	-0.893708
	chr11	63753081	63753883	Peak00146411	0.024456	0.00381768	0.0360133	0.0340381	0.0473265	0.0180855	0.00762664	0.00618274				Peak00037718	-0.945184	0.864877	0.941452	0.932061	0.908005	0.978532	0.922123	-0.95348	0.9577	0.928196	0.911077	-0.921274	0.986875	0.664878	0.857474	-0.958939	-0.951838	0.878439	0.954818	-0.907078	0.930698	-0.949841	-0.652626	0.928192	0.824097	0.975093	0.852076	0.89427	-0.748546	0.966718	0.994204	-0.894503	-0.801307
	chr11	64889417	64890270	Peak00146622	0.0234811	0.00471541	0.0102079	0.000121103	0.00261101	0.0152975	0.00956227	0.00994767				Peak00037732	-0.972476	0.871049	0.932497	0.920167	0.893303	0.974979	0.917077	-0.955865	0.970026	0.887387	0.897988	-0.931384	0.976121	0.653524	0.855453	-0.973055	-0.960287	0.856551	0.95028	-0.92654	0.936331	-0.962707	-0.652218	0.907939	0.810918	0.985784	0.852434	0.907231	-0.763476	0.956345	0.984145	-0.872328	-0.807203
	chr11	74811018	74811942	Peak00147707	0.0253468	0.0210102	0.00981583	0.00356595	0.00543546	0.0341266	0.0478226	0.00334901				Peak00038020	0.977135	-0.954975	-0.950162	-0.942864	-0.966579	-0.947134	-0.982153	0.986442	-0.947171	-0.915414	-0.865391	0.965938	-0.963809	-0.812551	-0.767461	0.964709	0.990635	-0.944286	-0.915405	0.979701	-0.984062	0.893653	0.815164	-0.891669	-0.910361	-0.976141	-0.946439	-0.979145	0.882001	-0.958164	-0.972247	0.958516	0.912074
	chr11	79279817	79280658	Peak00148419	0.0240539	0.00781154	0.0250374	0.0126146	0.00849183	0.00873607	0.00394074	0.00907131				Peak00038569	0.947883	-0.97003	-0.913588	-0.897785	-0.963551	-0.852471	-0.957303	0.92719	-0.919093	-0.808717	-0.718261	0.975221	-0.879481	-0.900348	-0.591839	0.934753	0.953577	-0.966243	-0.791753	0.976011	-0.962306	0.799994	0.88688	-0.760282	-0.899618	-0.933636	-0.986431	-0.989802	0.952607	-0.866772	-0.904206	0.956749	0.964293
	chr11	88441648	88442561	Peak00149640	0.0246985	0.000713394	0.000185677	0.00545851	0.00123046	0.0168414	0.0306386	0.00673346				Peak00038668	-0.941526	0.825432	0.924536	0.868276	0.902873	0.962638	0.916944	-0.964564	0.915288	0.94798	0.947009	-0.888628	0.987252	0.636456	0.896001	-0.924756	-0.960158	0.85211	0.970724	-0.908847	0.918719	-0.934522	-0.655883	0.953009	0.868972	0.943011	0.825135	0.872948	-0.742168	0.985021	0.975169	-0.866749	-0.794188
	chr11	89718420	89719228	Peak00149876	0.0234319	0.00674412	0.0231119	0.0116046	0.0126665	0.0420665	0.00747073	0.0114189				Peak00040214	-0.947653	0.974387	0.910451	0.924107	0.978901	0.911635	0.992247	-0.970516	0.855337	0.943856	0.849103	-0.900004	0.927095	0.875869	0.705088	-0.874017	-0.952046	0.959901	0.885165	-0.971994	0.98312	-0.781716	-0.886584	0.894195	0.955418	0.902262	0.945638	0.972495	-0.906907	0.94173	0.931171	-0.931553	-0.936617
	chr12	5552210	5553307	Peak00155060	0.0271431	0.0134599	0.0211	0.0108284	0.00712742	0.0099775	0.00414456	0.00938203				Peak00040359	-0.940006	0.892711	0.976215	0.892309	0.952446	0.887348	0.914141	-0.908141	0.951014	0.843792	0.753303	-0.966822	0.931428	0.802207	0.670058	-0.94145	-0.939414	0.955315	0.829082	-0.936426	0.917875	-0.867812	-0.774188	0.799226	0.875418	0.949171	0.953046	0.939667	-0.875218	0.90545	0.947675	-0.907749	-0.917499
	chr12	8031625	8032704	Peak00155139	0.0247407	0.0200973	0.0150504	0.00576797	0.0215286	0.0257084	0.0191156	0.00103271				Peak00040813	-0.952982	0.898164	0.986257	0.971454	0.914787	0.973506	0.918848	-0.939384	0.964121	0.90696	0.86261	-0.935566	0.979231	0.706185	0.810236	-0.955985	-0.937996	0.901139	0.925354	-0.919026	0.92612	-0.9401	-0.686391	0.897173	0.819463	0.981983	0.898771	0.928543	-0.782102	0.957195	0.988451	-0.881992	-0.837396
	chr12	8864478	8865966	Peak00155261	0.0255706	0.0296847	0.000863265	0.0263724	0.00672185	0.00361615	0.00384486	0.00358146				Peak00041767	0.973208	-0.972335	-0.903598	-0.885547	-0.981438	-0.887696	-0.98918	0.97043	-0.879257	-0.889473	-0.812654	0.93308	-0.91242	-0.887401	-0.674093	0.900472	0.972958	-0.959151	-0.859938	0.998111	-0.989436	0.790723	0.904465	-0.849886	-0.962612	-0.914726	-0.962706	-0.987163	0.947603	-0.922941	-0.919738	0.933513	0.96484
	chr12	9258108	9258918	Peak00155326	0.0230005	0.0017532	0.0032132	0.0185391	0.0201185	0.0507369	0.010954	0.0117161				Peak00041953	-0.842211	0.946942	0.793745	0.794118	0.938564	0.728637	0.930443	-0.862253	0.710634	0.807529	0.651385	-0.825412	0.764433	0.972388	0.452482	-0.739394	-0.856683	0.941373	0.690861	-0.920626	0.91053	-0.567434	-0.986323	0.713878	0.952825	0.758089	0.942518	0.933715	-0.963438	0.792237	0.774093	-0.887616	-0.965654
	chr12	9418992	9419787	Peak00155350	0.0281102	0.00206202	0.0052836	0.0162501	0.0120576	0.00244855	0.0151856	0.00249949				Peak00042160	0.959401	-0.867493	-0.944996	-0.923421	-0.906114	-0.981725	-0.930188	0.972714	-0.957419	-0.928695	-0.930592	0.927298	-0.991869	-0.658353	-0.884351	0.967348	0.971439	-0.865563	-0.969424	0.924639	-0.937623	0.964674	0.665048	-0.938327	-0.840968	-0.982299	-0.855356	-0.907448	0.758962	-0.979802	-0.990477	0.896756	0.806208
	chr12	9438605	9439366	Peak00155353	0.0233509	0.00076081	0.0205512	0.0295494	0.00386478	0.00791468	0.0364804	0.0102133				Peak00042240	-0.939945	0.861289	0.936252	0.930046	0.890079	0.988551	0.926875	-0.974176	0.909771	0.964873	0.965434	-0.879016	0.991027	0.637933	0.917124	-0.923257	-0.951471	0.841614	0.988976	-0.907575	0.925727	-0.941645	-0.659529	0.974553	0.845379	0.953199	0.829975	0.893329	-0.727481	0.993645	0.977656	-0.868501	-0.780382
	chr12	13173844	13174738	Peak00155657	0.0251999	0.00601732	0.0124525	0.00399557	0.0083488	0.0077011	0.0212001	0.00299988				Peak00043211	-0.920956	0.812271	0.93088	0.918534	0.854175	0.990982	0.883026	-0.939209	0.913408	0.947406	0.95801	-0.854013	0.989178	0.566559	0.932746	-0.912678	-0.917353	0.807814	0.986548	-0.865498	0.88849	-0.957756	-0.574421	0.967934	0.78848	0.945548	0.784783	0.847036	-0.663785	0.980635	0.979072	-0.818467	-0.728414
	chr12	15937517	15938258	Peak00155779	0.0235768	0.00313332	0.0175277	0.0233624	0.018923	0.0225904	0.0184628	0.00210099				Peak00043313	-0.87125	0.725866	0.860196	0.860188	0.76099	0.965702	0.812654	-0.895977	0.874069	0.89731	0.963727	-0.788325	0.950605	0.432256	0.97482	-0.878637	-0.869742	0.697114	0.980113	-0.79584	0.824504	-0.962285	-0.453396	0.950945	0.696914	0.908171	0.678925	0.766396	-0.552284	0.942339	0.933955	-0.744952	-0.615548
	chr12	16053650	16054267	Peak00155790	0.0233993	0.00511395	0.0079188	0.0214373	0.0319024	0.024226	0.00144906	0.00966135				Peak00043623	-0.959026	0.893203	0.945643	0.922831	0.927871	0.939247	0.922518	-0.932584	0.988292	0.857298	0.818806	-0.970361	0.955872	0.734916	0.752295	-0.984435	-0.955757	0.917411	0.88841	-0.93067	0.939503	-0.928864	-0.703934	0.845568	0.823264	0.986497	0.905	0.925432	-0.818747	0.921969	0.98002	-0.91771	-0.859313
	chr12	27095464	27095984	Peak00156424	0.0228166	0.00179558	0.0191895	0.000345711	0.0103696	0.00124614	0.00655103	0.00878359				Peak00044606	0.866503	-0.937558	-0.815914	-0.789675	-0.954328	-0.738814	-0.937805	0.880853	-0.806046	-0.771391	-0.642248	0.914509	-0.789168	-0.961283	-0.466121	0.839233	0.910321	-0.959991	-0.695028	0.939702	-0.926802	0.654101	0.959322	-0.686351	-0.938093	-0.827812	-0.965171	-0.947961	0.979179	-0.793428	-0.81066	0.960899	0.973338
	chr12	28799686	28800641	Peak00156597	0.0254329	0.0316797	0.00647084	0.00217254	0.00765368	0.00227526	0.00335094	0.00973888				Peak00044645	-0.966398	0.842576	0.931582	0.877211	0.903836	0.955713	0.910075	-0.950263	0.965171	0.886615	0.890526	-0.932892	0.975988	0.653309	0.846152	-0.966442	-0.965089	0.865136	0.939391	-0.924259	0.92665	-0.954507	-0.653704	0.899284	0.836094	0.973544	0.850652	0.892106	-0.771344	0.956094	0.980619	-0.872133	-0.816583
	chr12	30292672	30293753	Peak00156759	0.0281697	0.000766639	0.0173065	0.043529	0.000769403	0.00948513	0.0030967	0.00477033				Peak00044775	0.886577	-0.962098	-0.8396	-0.81907	-0.955404	-0.749594	-0.934941	0.871075	-0.802696	-0.766099	-0.623949	0.904753	-0.788927	-0.976335	-0.447504	0.822823	0.8923	-0.967761	-0.689926	0.950399	-0.928976	0.642198	0.970595	-0.683517	-0.931263	-0.826177	-0.983028	-0.96564	0.993345	-0.794007	-0.812338	0.919438	0.993235
	chr12	35175624	35176551	Peak00157273	0.033474	0.00261441	0.0256832	0.00962399	0.0123984	0.00544695	0.00608423	0.0213942				Peak00045014	-0.929372	0.940297	0.943442	0.878056	0.975377	0.839077	0.941055	-0.909105	0.904786	0.825913	0.705292	-0.963945	0.886521	0.901453	0.579914	-0.909387	-0.938794	0.984595	0.778374	-0.960363	0.937269	-0.7857	-0.882765	0.758677	0.922137	0.914337	0.993025	0.972877	-0.949065	0.873898	0.904679	-0.939504	-0.973468
	chr12	36790724	36791244	Peak00157395	0.0231583	0.00410295	0.00967334	0.0165307	0.000344941	0.00522802	0.0121224	0.00172732				Peak00045017	-0.974245	0.951135	0.957271	0.924052	0.988225	0.935699	0.985206	-0.979705	0.919087	0.93835	0.859324	-0.946338	0.964141	0.840698	0.744592	-0.928845	-0.980212	0.968726	0.906263	-0.98209	0.981968	-0.854867	-0.843408	0.898366	0.949515	0.948574	0.956206	0.974586	-0.901256	0.964618	0.968816	-0.940528	-0.938098
	chr12	36791337	36791865	Peak00157396	0.0265624	0.00930023	0.014624	0.00459419	0.0299203	0.00499603	0.0172558	0.00124868				Peak00045980	0.973499	-0.903845	-0.962219	-0.9361	-0.933708	-0.967331	-0.947126	0.973757	-0.976116	-0.90651	-0.886051	0.963542	-0.983012	-0.723735	-0.82539	0.98509	0.983364	-0.905843	-0.938547	0.950882	-0.955349	0.951517	0.721203	-0.902715	-0.860521	-0.99475	-0.905293	-0.943185	0.817073	-0.96637	-0.989634	0.927143	0.857559
	chr12	54184205	54185530	Peak00158402	0.0243172	0.0201646	0.000966412	0.0166007	0.00974335	0.00536166	0.039333	0.00160997				Peak00046135	-0.97156	0.981083	0.88635	0.923981	0.938547	0.910618	0.973731	-0.961575	0.866573	0.881876	0.828872	-0.898747	0.90413	0.84069	0.703998	-0.886401	-0.944764	0.912385	0.877528	-0.979608	0.981029	-0.797648	-0.860329	0.864836	0.903215	0.91302	0.92802	0.978595	-0.899237	0.916566	0.912657	-0.889449	-0.918157
	chr12	55321441	55322359	Peak00158514	0.0292618	0.0102457	0.0202614	0.0310802	0.0110698	0.0258831	0.0123099	0.00455625				Peak00046503	-0.916144	0.810281	0.919697	0.880131	0.888417	0.946528	0.883917	-0.916507	0.948617	0.897997	0.878757	-0.905391	0.967686	0.629188	0.832432	-0.942223	-0.92694	0.861837	0.923865	-0.872059	0.894663	-0.936389	-0.606609	0.894967	0.800472	0.951184	0.820373	0.848747	-0.718405	0.938913	0.977978	-0.868846	-0.775018
	chr12	75663649	75664281	Peak00159876	0.0234315	0.00164239	0.0136686	0.0271888	0.00815674	0.0128534	0.00232783	0.00942008				Peak00048519	-0.857055	0.921508	0.843359	0.795013	0.955842	0.72684	0.906647	-0.83642	0.824933	0.742738	0.58077	-0.920202	0.783209	0.964607	0.409232	-0.833817	-0.876611	0.983308	0.655472	-0.9177	0.90105	-0.646319	-0.930511	0.644901	0.906841	0.825432	0.976984	0.932839	-0.974463	0.7694	0.817114	-0.931126	-0.981314
	chr12	77482962	77483853	Peak00160124	0.0271968	0.0109952	0.0295905	0.00343031	0.0167161	0.00455389	0.0297531	0.00203713				Peak00048590	-0.958644	0.883232	0.915911	0.897627	0.936399	0.968694	0.956246	-0.982185	0.901822	0.971102	0.946157	-0.890189	0.983898	0.710739	0.860617	-0.91369	-0.966966	0.891277	0.969775	-0.937895	0.957426	-0.894039	-0.727389	0.963706	0.904207	0.937559	0.857692	0.906945	-0.791927	0.988039	0.978477	-0.89044	-0.838676
	chr12	77677899	77678673	Peak00160157	0.025542	0.00318296	0.00111439	0.0113696	0.00832562	0.0123471	0.015026	0.00361936				Peak00048621	-0.979385	0.891718	0.925824	0.923656	0.903812	0.977251	0.937117	-0.973727	0.951899	0.906105	0.915771	-0.924623	0.976117	0.677327	0.860972	-0.962541	-0.970221	0.861482	0.960373	-0.942686	0.952586	-0.946493	-0.688514	0.92485	0.838702	0.97873	0.860879	0.922693	-0.782855	0.96674	0.979302	-0.881449	-0.822187
	chr12	83387293	83387985	Peak00160891	0.0270124	0.0247047	0.00268358	0.0114894	0.00425019	0.00470829	0.0143532	0.00371014				Peak00049246	-0.860814	0.950788	0.792452	0.790343	0.940296	0.713274	0.913693	-0.832946	0.768177	0.734082	0.576548	-0.872132	0.748261	0.986441	0.382141	-0.782588	-0.853329	0.960673	0.645613	-0.925308	0.912185	-0.582707	-0.968418	0.644516	0.908649	0.785608	0.961633	0.938056	-0.987368	0.750226	0.781694	-0.891152	-0.984779
	chr12	83448998	83449830	Peak00160907	0.0244134	0.00334155	0.020718	0.0173582	0.00397271	0.0154944	0.01529	0.012609				Peak00049859	0.973949	-0.974985	-0.940742	-0.924499	-0.979744	-0.897372	-0.969734	0.943695	-0.92869	-0.86018	-0.767326	0.964536	-0.91872	-0.884041	-0.643324	0.93222	0.957676	-0.978532	-0.838771	0.984588	-0.977242	0.821229	0.867963	-0.816752	-0.913441	-0.94478	-0.981724	-0.989655	0.938474	-0.907086	-0.941065	0.933578	0.964434
	chr12	84893665	84894694	Peak00161097	0.0231545	0.000833908	0.0337346	0.0244494	0.0325193	0.0227435	0.0213583	0.0040702				Peak00050457	0.956667	-0.984303	-0.92364	-0.91465	-0.990226	-0.885503	-0.989635	0.960738	-0.8932	-0.88903	-0.788413	0.950509	-0.912178	-0.911482	-0.646498	0.911516	0.966464	-0.982861	-0.842639	0.988361	-0.985201	0.791518	0.910898	-0.833739	-0.951542	-0.924254	-0.984262	-0.994903	0.951249	-0.914571	-0.925856	0.961845	0.971476
	chr12	86203077	86204298	Peak00161332	0.022918	0.0242856	0.00723573	0.0231169	0.0164099	0.0166713	0.006901	0.00591234				Peak00051158	0.97933	-0.96333	-0.944664	-0.922222	-0.979527	-0.916437	-0.980211	0.970547	-0.948085	-0.880501	-0.812787	0.980557	-0.941611	-0.854826	-0.701821	0.962062	0.987041	-0.96661	-0.87366	0.989647	-0.98509	0.864333	0.849514	-0.846333	-0.920924	-0.967345	-0.970892	-0.988713	0.922436	-0.931586	-0.957409	0.962422	0.946607
	chr12	95641456	95642107	Peak00162029	0.0240831	0.000924954	0.00357091	0.00604043	0.010883	0.00473658	0.0186831	0.010057				Peak00051860	-0.888194	0.755658	0.870937	0.867942	0.808171	0.969984	0.845966	-0.912838	0.891305	0.920227	0.960408	-0.817217	0.96428	0.494998	0.94649	-0.893971	-0.892347	0.752131	0.979054	-0.822172	0.856654	-0.950874	-0.504359	0.955862	0.741232	0.918857	0.716214	0.789495	-0.601049	0.952651	0.955335	-0.788444	-0.663454
	chr12	100002952	100003768	Peak00162457	0.0233867	0.0157786	0.00573476	0.0132577	0.0107175	0.010817	0.0224405	0.0046093				Peak00052808	-0.95506	0.93181	0.901154	0.84678	0.993912	0.872152	0.976638	-0.955971	0.891399	0.891456	0.801699	-0.942674	0.917934	0.877985	0.661922	-0.90645	-0.973682	0.976402	0.847355	-0.97939	0.97522	-0.793075	-0.879733	0.838684	0.970555	0.90981	0.952892	0.956469	-0.937306	0.917931	0.929347	-0.948923	-0.960364
	chr12	102915778	102916562	Peak00162844	0.0236855	0.00193375	0.00983537	0.0052867	0.0382469	0.0129939	0.00556562	0.00879913				Peak00052972	0.934509	-0.937939	-0.859332	-0.870889	-0.955715	-0.893605	-0.985547	0.980169	-0.85826	-0.920491	-0.868631	0.905695	-0.914543	-0.832344	-0.734234	0.895791	0.973332	-0.920019	-0.890436	0.962563	-0.978408	0.80135	0.85764	-0.886404	-0.944685	-0.903453	-0.905927	-0.946901	0.883465	-0.929616	-0.916053	0.957896	0.899445
	chr12	104900978	104901959	Peak00163102	0.0296336	0.00821854	0.0158844	0.0122072	0.0316735	0.0120894	0.00948525	0.00557882				Peak00053267	-0.935815	0.82993	0.914062	0.911272	0.857317	0.958452	0.870706	-0.906496	0.96952	0.852098	0.858278	-0.910122	0.954773	0.60636	0.828206	-0.959534	-0.915062	0.832384	0.919427	-0.875151	0.89546	-0.956764	-0.580307	0.873063	0.742823	0.970658	0.814596	0.860744	-0.707738	0.919338	0.973421	-0.839138	-0.759289
	chr12	109403627	109404385	Peak00163818	0.0273048	0.0342863	0.036389	0.0122126	0.0105996	0.0114475	0.00329648	0.00819106				Peak00053355	-0.85762	0.962732	0.781528	0.80941	0.928747	0.744158	0.938855	-0.875477	0.718687	0.803252	0.668963	-0.827563	0.766005	0.961517	0.473844	-0.752648	-0.865115	0.925235	0.708042	-0.930521	0.924544	-0.582337	-0.981498	0.724575	0.93861	0.770991	0.93494	0.94322	-0.959246	0.795266	0.777163	-0.887811	-0.95614
	chr12	109512114	109513017	Peak00163847	0.0246136	0.0246763	0.0116522	0.0265761	0.0120715	0.000587923	0.000750556	0.00561193				Peak00053360	-0.850133	0.947043	0.806854	0.81091	0.943224	0.754632	0.937227	-0.873907	0.712291	0.841112	0.6866	-0.816498	0.78671	0.956834	0.490902	-0.737614	-0.859461	0.94217	0.721281	-0.92091	0.916319	-0.582086	-0.971999	0.75047	0.958437	0.763732	0.934968	0.931186	-0.947295	0.816752	0.792902	-0.879803	-0.957132
	chr12	109896186	109897051	Peak00163907	0.0235254	0.0078521	0.0116124	0.025118	0.000539874	0.00365082	0.010051	0.00497806				Peak00053385	0.969261	-0.887485	-0.935472	-0.919068	-0.918471	-0.968878	-0.941793	0.975332	-0.966454	-0.907816	-0.906188	0.947193	-0.980055	-0.693825	-0.848605	0.979528	0.981668	-0.8817	-0.950769	0.94154	-0.952511	0.953295	0.697588	-0.914291	-0.850124	-0.987227	-0.875538	-0.924597	0.793314	-0.965642	-0.985189	0.91723	0.83199
	chr12	116641476	116642724	Peak00164593	0.0242791	0.0222917	0.0118454	0.00911671	0.0139195	0.0197446	0.0162785	3.07521e-05				Peak00053569	0.930417	-0.965215	-0.920076	-0.914323	-0.969949	-0.869462	-0.968098	0.94153	-0.916181	-0.852297	-0.757151	0.971152	-0.898679	-0.891372	-0.629516	0.937368	0.960469	-0.970891	-0.817754	0.963813	-0.963737	0.812488	0.877394	-0.795889	-0.908463	-0.93731	-0.977966	-0.981975	0.928948	-0.888329	-0.918901	0.985839	0.945956
	chr13	8567196	8568392	Peak00165207	0.0259238	0.00246939	0.0105594	0.00434691	0.0231434	0.0262302	0.00634913	0.000508143				Peak00053794	-0.915344	0.808534	0.869648	0.888142	0.838846	0.980042	0.888336	-0.945126	0.880163	0.945506	0.978092	-0.824051	0.968506	0.555907	0.939501	-0.891274	-0.915173	0.77912	0.992363	-0.862399	0.896998	-0.928526	-0.577613	0.97684	0.788864	0.920698	0.748857	0.830319	-0.653466	0.969003	0.958019	-0.812138	-0.707913
	chr13	13562184	13563128	Peak00165479	0.0230469	0.0196757	0.0138908	0.00729838	0.0415155	0.00575265	0.0112134	0.00450311				Peak00054501	-0.953881	0.939739	0.976829	0.943131	0.962713	0.913419	0.94254	-0.929013	0.958187	0.864392	0.772708	-0.974054	0.939536	0.830448	0.677937	-0.953339	-0.948184	0.967871	0.848523	-0.952557	0.947115	-0.870375	-0.799918	0.821184	0.873976	0.965608	0.968297	0.967332	-0.88711	0.915555	0.960832	-0.932154	-0.926219
	chr13	15052554	15053421	Peak00165543	0.0238773	0.00261559	0.00319787	0.00159158	0.00721994	0.00339603	0.00536583	0.00927135				Peak00054931	-0.922233	0.834919	0.932087	0.936818	0.849022	0.959711	0.864645	-0.901142	0.976903	0.846957	0.847791	-0.918351	0.953771	0.604891	0.826087	-0.96813	-0.909389	0.830754	0.912676	-0.865297	0.885108	-0.968607	-0.574196	0.863984	0.723944	0.980108	0.823792	0.86715	-0.698268	0.915535	0.972134	-0.850854	-0.751121
	chr13	21304471	21305301	Peak00165961	0.0256472	0.0126634	0.000785821	0.0463129	0.0207585	0.00555516	0.0125365	0.00617561				Peak00055514	0.966999	-0.930279	-0.967532	-0.935246	-0.950183	-0.921449	-0.938656	0.936021	-0.982025	-0.846089	-0.782919	0.988433	-0.943796	-0.80021	-0.702204	0.980494	0.961989	-0.948297	-0.860374	0.956523	-0.950526	0.90263	0.772769	-0.819605	-0.854954	-0.984759	-0.954585	-0.964083	0.875787	-0.915219	-0.966939	0.934257	0.910357
	chr13	28314850	28315658	Peak00166482	0.0249902	0.00152131	0.0239242	0.016886	0.0189167	0.00821128	0.00985072	0.00838737				Peak00055577	-0.955548	0.878976	0.980362	0.953157	0.914125	0.985061	0.922598	-0.95474	0.95353	0.93576	0.905625	-0.92087	0.994754	0.678506	0.857344	-0.949273	-0.948382	0.887615	0.955218	-0.918605	0.927268	-0.950371	-0.671994	0.932229	0.837686	0.976948	0.877259	0.914946	-0.764317	0.979926	0.99505	-0.875316	-0.822396
	chr13	28690256	28691282	Peak00166533	0.0235992	0.000919013	0.00487942	0.0277275	0.0474515	0.0118195	0.00199418	0.0104421				Peak00056069	0.974548	-0.875762	-0.924101	-0.905412	-0.910762	-0.972055	-0.935409	0.972779	-0.957267	-0.909697	-0.917033	0.930356	-0.98042	-0.67382	-0.861594	0.967323	0.975675	-0.868227	-0.959224	0.93866	-0.949816	0.949884	0.681715	-0.924034	-0.84739	-0.978212	-0.857269	-0.912075	0.781168	-0.968098	-0.984033	0.891458	0.821822
	chr13	31892881	31893614	Peak00167009	0.0234003	0.00216667	0.0119254	0.0094551	0.0172299	0.00521221	0.0140361	0.00106052				Peak00056084	0.88151	-0.931415	-0.84625	-0.803098	-0.954869	-0.747656	-0.923459	0.868042	-0.856793	-0.741482	-0.613658	0.950111	-0.80021	-0.948381	-0.455587	0.877406	0.91304	-0.970828	-0.685571	0.940157	-0.92134	0.69421	0.926857	-0.661075	-0.907843	-0.860139	-0.979304	-0.951463	0.97864	-0.787003	-0.831406	0.959841	0.977288
	chr13	37628569	37629604	Peak00167549	0.02375	0.00189337	0.0287689	0.0130866	0.0144179	0.00615087	0.0104814	0.00515739				Peak00056195	-0.980947	0.936481	0.955409	0.962454	0.942281	0.98392	0.96845	-0.987167	0.940014	0.945883	0.914344	-0.93061	0.985543	0.748278	0.834601	-0.949779	-0.974223	0.910946	0.958582	-0.961212	0.973483	-0.917761	-0.754842	0.939809	0.882387	0.97565	0.906503	0.956	-0.824653	0.982505	0.98813	-0.910447	-0.867392
	chr13	41740477	41741216	Peak00168002	0.0284072	0.00245284	0.0395544	0.0225247	0.0202817	0.00608072	4.0337e-06	0.00723375				Peak00056476	-0.89259	0.80824	0.875898	0.912521	0.823331	0.982843	0.875354	-0.928949	0.853327	0.959254	0.97693	-0.792625	0.962644	0.546405	0.938999	-0.8598	-0.88461	0.769027	0.989624	-0.838939	0.878556	-0.909895	-0.564924	0.985001	0.769663	0.902338	0.738741	0.820378	-0.626024	0.966634	0.949266	-0.787375	-0.688392
	chr13	43930003	43931421	Peak00168273	0.0231225	0.0116181	0.0468672	0.0105866	0.0217377	0.00218549	0.00415033	0.00381392				Peak00056914	0.985251	-0.908558	-0.955881	-0.923604	-0.939552	-0.956474	-0.945048	0.964603	-0.981137	-0.884315	-0.859615	0.969548	-0.973137	-0.740055	-0.792987	0.984603	0.980555	-0.915314	-0.92054	0.959717	-0.959669	0.938492	0.732032	-0.880778	-0.861611	-0.992011	-0.913699	-0.946706	0.837903	-0.952622	-0.985912	0.916473	0.875925
	chr13	51220964	51222272	Peak00169161	0.0239437	0.0138842	0.0365205	0.0266112	0.00823248	0.0109855	0.00348904	0.00130575				Peak00056952	0.941831	-0.863121	-0.950921	-0.904719	-0.874782	-0.90728	-0.873195	0.898109	-0.982876	-0.784461	-0.767694	0.963946	-0.922395	-0.687459	-0.735085	0.979321	0.930239	-0.864301	-0.8495	0.909616	-0.892752	0.939744	0.666842	-0.788439	-0.769419	-0.980494	-0.893052	-0.91622	0.795639	-0.887193	-0.940221	0.871054	0.831584
	chr13	56289057	56289975	Peak00169993	0.0250104	0.00859733	0.00528479	0.0261211	0.00536731	0.000470512	0.00455053	0.00625664				Peak00056991	0.945524	-0.960532	-0.884631	-0.852483	-0.98585	-0.836571	-0.973584	0.938374	-0.890416	-0.833484	-0.735568	0.960619	-0.876952	-0.92321	-0.586182	0.911726	0.964587	-0.980253	-0.794229	0.984463	-0.974393	0.764516	0.919329	-0.775195	-0.950301	-0.907063	-0.979381	-0.97895	0.972596	-0.873303	-0.897792	0.967337	0.981162
	chr13	57450017	57450927	Peak00170172	0.0272242	0.0260655	0.0202545	0.0179575	0.00511112	0.0208801	5.60106e-05	0.0028859				Peak00057463	-0.898671	0.951639	0.890055	0.853784	0.967024	0.784809	0.930635	-0.873419	0.869557	0.775745	0.632482	-0.948253	0.828935	0.950223	0.478697	-0.876897	-0.906862	0.989284	0.711116	-0.945529	0.928558	-0.711205	-0.919798	0.693723	0.906724	0.875245	0.994776	0.965448	-0.972959	0.814145	0.86003	-0.94197	-0.985173
	chr13	57995734	57997096	Peak00170268	0.028946	0.0168508	0.00566188	0.00289554	0.00442911	0.00838993	0.0193436	0.000778167				Peak00057565	0.980354	-0.91641	-0.970915	-0.955734	-0.934658	-0.984428	-0.953095	0.979243	-0.954381	-0.935345	-0.908814	0.937636	-0.99151	-0.723916	-0.844225	0.95942	0.972991	-0.903903	-0.957477	0.953884	-0.959377	0.938962	0.727978	-0.932826	-0.870103	-0.983724	-0.902665	-0.947502	0.811581	-0.983504	-0.992689	0.899909	0.858317
	chr13	59549275	59549957	Peak00170498	0.0236648	0.0026891	0.00665291	0.00792704	0.00371379	0.0452615	0.0264047	0.000774904				Peak00060558	-0.847758	0.722081	0.816874	0.849102	0.737686	0.956247	0.807924	-0.889832	0.8093	0.916072	0.984923	-0.727004	0.928333	0.419662	0.982886	-0.820483	-0.841198	0.664385	0.984608	-0.776875	0.814993	-0.91173	-0.456973	0.972137	0.69615	0.862269	0.641953	0.745597	-0.52572	0.936425	0.903908	-0.709782	-0.587983
	chr13	60754818	60755707	Peak00170754	0.0233114	0.0199426	0.00293409	0.0302723	0.015352	0.015293	0.0242904	0.00672605				Peak00061092	-0.941453	0.913467	0.965968	0.932577	0.958427	0.949665	0.960043	-0.969027	0.89584	0.969451	0.894862	-0.907363	0.97533	0.777503	0.799425	-0.90358	-0.955511	0.934291	0.929875	-0.941782	0.94833	-0.868139	-0.784268	0.931967	0.923523	0.934413	0.916313	0.939729	-0.832868	0.9799	0.968839	-0.911722	-0.882987
	chr13	63475526	63476404	Peak00170893	0.0250189	0.00537352	0.00631735	0.00323008	0.00289439	0.0106864	0.0154031	0.00455085				Peak00061105	-0.910852	0.930244	0.871867	0.84407	0.968017	0.812075	0.934635	-0.886171	0.897442	0.794718	0.675241	-0.953817	0.853462	0.90817	0.527534	-0.902822	-0.922354	0.981951	0.747928	-0.940337	0.940738	-0.747255	-0.870255	0.725925	0.895022	0.893501	0.961793	0.941377	-0.941174	0.830166	0.890315	-0.950377	-0.956886
	chr13	63969638	63970809	Peak00170986	0.0232542	0.0179785	0.00626365	0.024529	0.0132488	0.0381472	0.0211644	0.00293189				Peak00061252	0.960829	-0.948108	-0.929486	-0.890189	-0.975723	-0.87535	-0.960218	0.940112	-0.949523	-0.831794	-0.750868	0.991439	-0.911223	-0.872156	-0.635202	0.96052	0.9732	-0.973727	-0.821788	0.977562	-0.967388	0.840183	0.853956	-0.78753	-0.907689	-0.954793	-0.977531	-0.977988	0.937358	-0.891944	-0.935555	0.966355	0.956281
	chr13	71513139	71513686	Peak00171388	0.0231522	0.0138601	0.0146705	0.00112152	0.00629147	0.00984965	0.0121275	0.00912967				Peak00061355	-0.977441	0.965605	0.944672	0.92162	0.983656	0.90797	0.974069	-0.95485	0.945423	0.87062	0.787497	-0.976923	0.933348	0.869319	0.669692	-0.951395	-0.972805	0.978577	0.85536	-0.985712	0.981413	-0.845829	-0.853424	0.830178	0.916402	0.958793	0.976698	0.9859	-0.929998	0.919149	0.954821	-0.950273	-0.956704
	chr13	71734157	71734946	Peak00171418	0.0230806	0.00610534	0.0110368	0.00367245	0.0244175	0.017791	0.000384476	0.0117755				Peak00061780	-0.818471	0.933061	0.73038	0.743991	0.921367	0.677451	0.911943	-0.830054	0.685738	0.75149	0.594768	-0.811223	0.713513	0.985978	0.379043	-0.71804	-0.834112	0.928149	0.636644	-0.903952	0.898224	-0.514555	-0.993411	0.655146	0.932529	0.724423	0.923078	0.910535	-0.971207	0.737305	0.734177	-0.881482	-0.960761
	chr13	72362672	72363782	Peak00171484	0.0232571	0.0120872	0.00709137	0.012189	0.0023017	0.00202673	0.0489605	0.00629974				Peak00062639	-0.745187	0.618934	0.686352	0.730046	0.648184	0.873703	0.734354	-0.823192	0.664728	0.889993	0.975266	-0.586849	0.844252	0.327731	0.965866	-0.687897	-0.754253	0.555551	0.939284	-0.681748	0.732417	-0.79838	-0.391166	0.949969	0.654021	0.735038	0.513466	0.631825	-0.422316	0.873907	0.804607	-0.615028	-0.481265
	chr13	77152437	77153163	Peak00171842	0.0228781	0.019357	0.00947358	0.0137462	0.0286446	0.00562132	0.0236117	0.00411889				Peak00062876	-0.957187	0.870203	0.923814	0.920763	0.89921	0.989332	0.936484	-0.980523	0.916661	0.958839	0.964727	-0.886012	0.990339	0.649809	0.909124	-0.929867	-0.96084	0.848442	0.990199	-0.92221	0.941206	-0.938023	-0.671268	0.972763	0.854327	0.956398	0.832767	0.898959	-0.745073	0.991958	0.981331	-0.8701	-0.793934
	chr13	78795053	78795809	Peak00171960	0.0258698	0.00549952	0.0226014	0.007563	0.0379976	0.0257139	0.00267346	0.00660062				Peak00063551	-0.900484	0.944119	0.906586	0.849006	0.973652	0.799473	0.940048	-0.893281	0.835459	0.828256	0.683412	-0.91804	0.849121	0.939091	0.529892	-0.8456	-0.911369	0.983041	0.745675	-0.95089	0.927646	-0.705283	-0.931417	0.744808	0.94884	0.857968	0.987899	0.964309	-0.965191	0.851832	0.862128	-0.921476	-0.984893
	chr13	78871168	78872560	Peak00171968	0.0266791	0.00342693	0.0161458	0.0211117	0.0207821	0.00171994	0.0160056	0.00860124				Peak00063914	-0.959922	0.862641	0.965015	0.933954	0.905806	0.987169	0.918091	-0.957721	0.956706	0.931971	0.919699	-0.917492	0.996796	0.65302	0.87726	-0.954176	-0.953663	0.871707	0.965575	-0.916602	0.926651	-0.961323	-0.651008	0.938418	0.832546	0.977862	0.857591	0.902051	-0.750986	0.981539	0.996358	-0.868219	-0.807606
	chr13	97601053	97601945	Peak00173427	0.0251145	0.010411	0.0132724	0.0089906	0.0213747	0.0200363	5.48946e-05	0.0121883				Peak00064071	0.971393	-0.872293	-0.963397	-0.928208	-0.908122	-0.978487	-0.921749	0.960902	-0.97054	-0.907153	-0.901969	0.937678	-0.989367	-0.666641	-0.860377	0.971357	0.965334	-0.874258	-0.953722	0.93101	-0.93389	0.966686	0.666566	-0.917196	-0.833522	-0.988322	-0.871608	-0.916368	0.773504	-0.972096	-0.991599	0.879266	0.82274
	chr13	111236311	111236977	Peak00174954	0.0245424	0.00511166	0.00872847	0.0151203	0.0232003	0.0229646	0.000103911	0.00926978				Peak00066245	0.926301	-0.927803	-0.912316	-0.881064	-0.949701	-0.852557	-0.939434	0.922223	-0.946134	-0.803201	-0.728432	0.991604	-0.889525	-0.852058	-0.621727	0.96468	0.961247	-0.95109	-0.798016	0.949996	-0.94305	0.8415	0.830549	-0.757351	-0.873647	-0.950042	-0.961951	-0.960928	0.91177	-0.865835	-0.915058	0.981347	0.925869
	chr13	115254316	115255445	Peak00175457	0.0274944	0.00551042	0.0288446	0.00507928	0.0158246	0.00133541	0.0272637	0.00101626				Peak00066403	-0.790145	0.894764	0.689713	0.694925	0.883439	0.610497	0.851533	-0.755574	0.714164	0.622664	0.465352	-0.833734	0.65033	0.97376	0.259543	-0.734011	-0.793981	0.912391	0.537934	-0.86682	0.855518	-0.496406	-0.94542	0.527755	0.846539	0.716959	0.911007	0.876512	-0.966187	0.644368	0.696929	-0.863018	-0.945935
	chr13	115787762	115788362	Peak00175501	0.0233861	0.00641156	0.0170198	0.0126359	0.0123103	0.00627138	0.00278162	0.00941798				Peak00067142	0.905127	-0.831575	-0.904638	-0.907031	-0.870977	-0.972256	-0.911745	0.961371	-0.889815	-0.964018	-0.968994	0.858749	-0.976962	-0.611507	-0.920541	0.909372	0.937874	-0.820268	-0.981786	0.876814	-0.906356	0.929804	0.632136	-0.970899	-0.828235	-0.933905	-0.796981	-0.861134	0.692325	-0.979376	-0.962863	0.874226	0.744389
	chr14	7896266	7897588	Peak00175896	0.0233184	0.000320867	0.0290646	0.0408173	0.0453846	0.000677918	0.0124396	0.00465676				Peak00067236	-0.945062	0.956483	0.914957	0.895675	0.994375	0.885946	0.982679	-0.954246	0.902925	0.899206	0.796282	-0.951313	0.920939	0.892415	0.654493	-0.917166	-0.966036	0.988088	0.846828	-0.971487	0.978781	-0.799429	-0.880121	0.839531	0.947944	0.923528	0.965758	0.968402	-0.929989	0.915539	0.93865	-0.970923	-0.955446
	chr14	11822736	11823856	Peak00176228	0.0228338	0.0056318	0.0262324	0.00583933	0.0201739	0.0228543	0.0021765	0.00259072				Peak00068146	0.854776	-0.934697	-0.802327	-0.767565	-0.938573	-0.694199	-0.904496	0.829483	-0.774879	-0.713536	-0.558587	0.888352	-0.742745	-0.984691	-0.373232	0.793004	0.86201	-0.958524	-0.629302	0.926311	-0.899837	0.591743	0.971895	-0.621419	-0.91547	-0.788606	-0.970979	-0.939211	0.997093	-0.743986	-0.771878	0.900933	0.991088
	chr14	21462211	21462951	Peak00177028	0.031532	0.00282773	0.017477	0.00487475	0.0624147	0.0374523	0.0259806	0.00114405				Peak00068633	-0.967977	0.927196	0.927183	0.899283	0.979107	0.92974	0.975669	-0.972402	0.938499	0.918476	0.855921	-0.956058	0.959429	0.81491	0.744672	-0.949342	-0.983899	0.95824	0.902629	-0.968633	0.979483	-0.86898	-0.807317	0.885191	0.925533	0.955207	0.931025	0.950379	-0.881505	0.949128	0.97295	-0.953728	-0.914857
	chr14	22441813	22442435	Peak00177243	0.0242566	0.00928862	0.0182345	0.0177517	0.0215269	0.0216092	0.00140326	0.00254395				Peak00068646	-0.966993	0.937036	0.918948	0.897921	0.983013	0.932146	0.989214	-0.986538	0.905805	0.946826	0.882692	-0.932416	0.959741	0.825226	0.761038	-0.923275	-0.985104	0.954091	0.917318	-0.975576	0.986873	-0.846792	-0.833725	0.911742	0.953226	0.937077	0.927714	0.955273	-0.886453	0.963286	0.964323	-0.948097	-0.918875
	chr14	24985502	24986494	Peak00177630	0.0248633	0.000147145	0.0228955	0.0175613	0.0260174	0.00794404	0.0118209	0.00621413				Peak00068750	0.871241	-0.955649	-0.835656	-0.817009	-0.947036	-0.732174	-0.917751	0.845934	-0.802477	-0.740167	-0.585659	0.90357	-0.771689	-0.980337	-0.40855	0.816596	0.872109	-0.969663	-0.660161	0.934482	-0.913577	0.627779	0.961236	-0.651553	-0.907953	-0.8183	-0.983498	-0.956363	0.989392	-0.769372	-0.801925	0.911639	0.990172
	chr14	29041795	29042777	Peak00178227	0.0254712	0.0182925	0.00741824	0.0052248	0.00129544	0.00791363	0.00330903	0.00687074				Peak00068772	0.973135	-0.928727	-0.951179	-0.918371	-0.956357	-0.925066	-0.954658	0.958657	-0.978943	-0.861765	-0.814564	0.991241	-0.95061	-0.797583	-0.730128	0.988327	0.984438	-0.943039	-0.880293	0.967972	-0.96473	0.909267	0.783415	-0.839897	-0.877987	-0.986952	-0.946703	-0.965251	0.880268	-0.928433	-0.968931	0.954888	0.909054
	chr14	34449558	34450469	Peak00178897	0.0239628	0.0130866	0.00809154	0.015299	0.00896445	0.00731371	0.00969058	0.0118538				Peak00068773	0.850188	-0.929549	-0.756675	-0.736682	-0.934912	-0.685766	-0.915292	0.842004	-0.744253	-0.725763	-0.585783	0.864889	-0.732223	-0.981367	-0.386863	0.774136	0.867909	-0.941583	-0.640271	0.927896	-0.909748	0.56741	0.983976	-0.638544	-0.933991	-0.766751	-0.945162	-0.926863	0.994072	-0.743939	-0.757471	0.903961	0.98041
	chr14	35313360	35314305	Peak00178991	0.0303527	0.0121434	0.00791438	0.0236691	0.0140464	0.0192861	0.00911531	0.000313876				Peak00069191	-0.904971	0.959846	0.858498	0.830021	0.981079	0.791353	0.958826	-0.902188	0.806423	0.83675	0.694479	-0.897034	0.833804	0.963692	0.515134	-0.823416	-0.912305	0.983665	0.747	-0.960866	0.949295	-0.664065	-0.962721	0.754073	0.969158	0.834941	0.975208	0.962187	-0.981278	0.844469	0.850121	-0.923451	-0.992763
	chr14	49121577	49122482	Peak00179714	0.0234996	0.000712195	0.0233848	0.0211661	0.0340951	0.00145939	0.0261002	0.00179437				Peak00069269	-0.940906	0.881897	0.909652	0.928504	0.879844	0.978909	0.931814	-0.973408	0.862464	0.965687	0.965931	-0.840897	0.968457	0.654696	0.902854	-0.880252	-0.934304	0.825538	0.983848	-0.91386	0.930249	-0.894786	-0.692317	0.979091	0.85466	0.921693	0.823184	0.900076	-0.737948	0.985882	0.950347	-0.836119	-0.785736
	chr14	58265213	58266512	Peak00180386	0.0247554	0.012394	0.00698172	0.0156342	0.00460308	0.00548525	0.0298163	0.00632372				Peak00070271	-0.969311	0.959579	0.948303	0.923992	0.986758	0.911431	0.972046	-0.950549	0.935157	0.888539	0.794586	-0.963756	0.938185	0.867129	0.673396	-0.937083	-0.963568	0.983448	0.85945	-0.976518	0.976513	-0.837115	-0.847764	0.842199	0.920451	0.949437	0.97132	0.976569	-0.919669	0.924855	0.958512	-0.942805	-0.952326
	chr14	62178530	62179503	Peak00180843	0.0255658	6.27048e-05	0.00125583	0.00828932	0.0164047	0.000228424	0.00872075	0.00626875				Peak00071342	-0.941077	0.83858	0.941196	0.933136	0.853522	0.980418	0.884768	-0.938142	0.962149	0.885819	0.90796	-0.90893	0.975788	0.591174	0.891783	-0.964642	-0.935917	0.81593	0.95695	-0.887693	0.899311	-0.985484	-0.590721	0.913489	0.763604	0.982874	0.820235	0.8805	-0.701086	0.954825	0.976958	-0.848913	-0.752603
	chr14	68391682	68392490	Peak00181644	0.0267443	0.014759	0.0137117	0.0291647	0.00593418	0.0131546	0.00157397	0.00814118				Peak00071858	-0.975315	0.886367	0.953453	0.936166	0.902853	0.980689	0.928418	-0.967732	0.961738	0.906224	0.90829	-0.931876	0.983645	0.671155	0.863838	-0.96767	-0.966448	0.865548	0.957835	-0.937213	0.941053	-0.960845	-0.678228	0.921262	0.832371	0.986596	0.870638	0.924964	-0.777169	0.971255	0.984707	-0.878419	-0.822014
	chr14	75501313	75502150	Peak00182275	0.026756	0.00363529	0.00187399	0.0218478	0.00704339	0.0100807	0.00937332	0.00218626				Peak00072131	-0.979304	0.911794	0.951613	0.95112	0.916154	0.975486	0.939921	-0.966568	0.972465	0.894723	0.884072	-0.949383	0.975748	0.70875	0.827128	-0.978201	-0.968909	0.887837	0.940912	-0.946821	0.954548	-0.949596	-0.705153	0.902325	0.832724	0.993381	0.892531	0.941567	-0.803124	0.958535	0.985694	-0.90081	-0.843513
	chr14	82148811	82149578	Peak00182966	0.0240721	0.00123783	0.0187151	0.0373494	0.0285225	0.0165058	0.0222348	0.000478926				Peak00072797	0.982573	-0.938252	-0.969493	-0.940975	-0.961387	-0.948592	-0.963579	0.971057	-0.972801	-0.894385	-0.845054	0.979497	-0.96909	-0.792623	-0.76211	0.979602	0.985177	-0.944701	-0.90685	0.973255	-0.971029	0.916014	0.783871	-0.874233	-0.888873	-0.989108	-0.94767	-0.971838	0.873313	-0.952828	-0.981671	0.942659	0.908757
	chr14	87051204	87051754	Peak00183079	0.02861	0.0469408	0.0265233	0.023804	0.0406437	0.0953678	0.0152699	0.489178				Peak00075756	0.943175	-0.85856	-0.938212	-0.90752	-0.9029	-0.955597	-0.920683	0.959816	-0.96964	-0.894793	-0.893716	0.948921	-0.974512	-0.66835	-0.848772	0.983592	0.973119	-0.869163	-0.937708	0.91719	-0.927343	0.964355	0.66753	-0.897731	-0.829522	-0.985844	-0.863732	-0.905321	0.767744	-0.954973	-0.978193	0.922721	0.808486
	chr14	97588105	97588625	Peak00183306	0.0228999	0.0153008	0.00307516	0.0278258	0.0093313	0.00667511	0.0142455	0.00176586				Peak00077344	0.985791	-0.94284	-0.937049	-0.923874	-0.950406	-0.932504	-0.961076	0.965456	-0.967669	-0.862821	-0.826215	0.977835	-0.946752	-0.796755	-0.738156	0.978916	0.9829	-0.931359	-0.890282	0.977014	-0.975076	0.900848	0.790591	-0.850619	-0.876731	-0.982416	-0.939712	-0.97128	0.882451	-0.930176	-0.964464	0.938376	0.908184
	chr14	102700347	102701482	Peak00183831	0.0228759	0.0112327	0.00283343	0.0165025	0.0256451	0.0128108	0.00278233	0.00831789				Peak00078534	-0.810197	0.647869	0.846489	0.826783	0.704084	0.938487	0.744074	-0.837584	0.837179	0.875382	0.94	-0.73212	0.926884	0.346768	0.97634	-0.830486	-0.80858	0.643649	0.953632	-0.722419	0.751993	-0.94865	-0.359981	0.929235	0.633886	0.866514	0.617015	0.696126	-0.464456	0.913779	0.904966	-0.678847	-0.541809
	chr14	122202319	122203320	Peak00185455	0.0256579	0.0159494	0.0122315	0.00455533	0.0244719	0.0100451	0.00651199	0.000537418				Peak00079051	0.964437	-0.925733	-0.964372	-0.931848	-0.939644	-0.922046	-0.938615	0.945176	-0.979192	-0.845364	-0.797543	0.988375	-0.943812	-0.784746	-0.724833	0.98584	0.970227	-0.930712	-0.869402	0.957083	-0.948063	0.914902	0.768882	-0.825453	-0.85377	-0.988162	-0.947659	-0.965412	0.867761	-0.919849	-0.960992	0.939787	0.898594
	chr14	122255425	122256725	Peak00185469	0.026282	0.0237112	0.0133808	0.0295482	0.00105917	0.00142228	0.000959143	0.00440941				Peak00079052	0.942075	-0.963055	-0.944397	-0.921197	-0.97234	-0.870815	-0.954087	0.923694	-0.935001	-0.833358	-0.727367	0.980355	-0.901328	-0.891641	-0.606956	0.941422	0.948983	-0.982547	-0.803397	0.964218	-0.955863	0.81898	0.864336	-0.776656	-0.894441	-0.944742	-0.990737	-0.983785	0.934935	-0.881961	-0.927151	0.96074	0.958448
	chr15	6025364	6026031	Peak00185795	0.025023	0.0125362	0.0205383	0.00173883	0.0225481	0.00344202	0.0189981	0.0068682				Peak00079058	0.915992	-0.855715	-0.957918	-0.912959	-0.868492	-0.89098	-0.855419	0.871619	-0.984868	-0.76639	-0.729022	0.96635	-0.908908	-0.693738	-0.69699	0.975497	0.908545	-0.872187	-0.818728	0.88676	-0.872435	0.929301	0.655774	-0.757737	-0.744752	-0.97528	-0.898385	-0.906828	0.786317	-0.864933	-0.932907	0.875099	0.825735
	chr15	10608512	10609308	Peak00186198	0.023373	0.0127972	0.0019177	0.0234156	0.0192138	0.0244764	0.0120243	0.00800608				Peak00079359	-0.948585	0.939889	0.918622	0.908649	0.971685	0.931573	0.986576	-0.984303	0.860061	0.973006	0.899088	-0.892014	0.953452	0.822829	0.773043	-0.880129	-0.964262	0.939486	0.92342	-0.963704	0.975002	-0.817491	-0.84426	0.933362	0.960895	0.908846	0.917938	0.951461	-0.870816	0.970961	0.947224	-0.923198	-0.907497
	chr15	11043924	11044597	Peak00186293	0.0258605	0.0034495	0.0154161	0.0200848	0.0267147	0.0171601	0.00888192	0.00723424				Peak00079838	0.970891	-0.922979	-0.898931	-0.890544	-0.949576	-0.945904	-0.980355	0.996495	-0.87936	-0.955125	-0.926712	0.895868	-0.959889	-0.770492	-0.820185	0.903939	0.980209	-0.901755	-0.949219	0.970182	-0.979551	0.855958	0.803943	-0.943862	-0.939443	-0.926136	-0.887978	-0.942234	0.849322	-0.976299	-0.952339	0.907207	0.880645
	chr15	27797217	27798467	Peak00187175	0.0229845	0.00228911	0.022105	0.000380534	0.0188921	0.0060133	0.0175498	0.00553799				Peak00080097	-0.964778	0.901795	0.904396	0.896417	0.939765	0.961436	0.970102	-0.994812	0.900595	0.961269	0.943751	-0.90131	0.974854	0.732107	0.851905	-0.922493	-0.981151	0.89144	0.965558	-0.953685	0.970886	-0.889145	-0.757454	0.955652	0.915094	0.941334	0.86913	0.924533	-0.8147	0.983313	0.969057	-0.911401	-0.851609
	chr15	35533081	35533637	Peak00187811	0.0239951	0.0147489	0.00291956	0.00399651	0.042064	0.0360146	0.00235226	0.00923081				Peak00080167	-0.943003	0.846661	0.944461	0.946458	0.864573	0.990012	0.887733	-0.930718	0.951625	0.906974	0.909125	-0.891598	0.981073	0.603981	0.881018	-0.9435	-0.919883	0.832811	0.959878	-0.883865	0.903339	-0.964586	-0.59303	0.927439	0.768104	0.971279	0.820341	0.875748	-0.69989	0.959322	0.986275	-0.830632	-0.759582
	chr15	37701537	37702380	Peak00188141	0.0231004	0.0236363	0.00211126	0.00392618	0.0121326	0.0223667	0.0104877	0.00803293				Peak00080846	0.969702	-0.960873	-0.946132	-0.908522	-0.973819	-0.882866	-0.955511	0.931255	-0.930194	-0.839636	-0.745649	0.967758	-0.910899	-0.878275	-0.628382	0.931021	0.952478	-0.97459	-0.821819	0.98018	-0.963478	0.820868	0.861784	-0.795563	-0.908545	-0.941392	-0.983722	-0.984852	0.940268	-0.896968	-0.932374	0.922929	0.966253
	chr15	49873967	49875120	Peak00188739	0.024542	0.0210805	0.0219746	0.00529613	0.022195	0.0133653	0.0253518	0.00325649				Peak00081397	-0.95362	0.8727	0.936905	0.895388	0.904231	0.912213	0.896186	-0.911625	0.995989	0.802134	0.777965	-0.97929	0.932461	0.715758	0.726392	-0.992497	-0.948567	0.894558	0.85688	-0.923297	0.918408	-0.934042	-0.686046	0.79892	0.795611	0.986078	0.899765	0.917994	-0.817279	0.893163	0.958205	-0.902343	-0.851385
	chr15	55440652	55441397	Peak00189252	0.02441	0.00292636	0.026326	0.0140904	0.00538414	0.00540261	0.0100321	0.00862219				Peak00081907	-0.96313	0.894965	0.951941	0.921251	0.943511	0.974891	0.957673	-0.983942	0.913258	0.973627	0.937613	-0.904615	0.992978	0.723241	0.858754	-0.922021	-0.9697	0.904228	0.967836	-0.944917	0.955161	-0.906784	-0.738549	0.960971	0.908508	0.950216	0.882996	0.925391	-0.803601	0.996561	0.984785	-0.894378	-0.853888
	chr15	59070138	59071162	Peak00189636	0.02573	0.0116992	0.00985219	0.00481486	0.0239141	0.00469809	0.00858028	0.00325447				Peak00081982	-0.920242	0.830297	0.896423	0.911542	0.850933	0.986831	0.902452	-0.958948	0.879528	0.960982	0.984039	-0.833739	0.976962	0.580073	0.944245	-0.894237	-0.925151	0.792669	0.997957	-0.87662	0.904428	-0.931957	-0.608471	0.985923	0.809171	0.928485	0.775164	0.855105	-0.67298	0.983345	0.960685	-0.82693	-0.727461
	chr15	63755565	63756467	Peak00190034	0.0300131	0.0297297	0.0119825	0.0280993	0.0402367	0.0458914	0.00934228	0.0101693				Peak00081983	-0.895773	0.84617	0.869828	0.888374	0.872067	0.9545	0.9191	-0.955297	0.801569	0.99531	0.977964	-0.785539	0.951652	0.643524	0.897111	-0.821201	-0.904779	0.814345	0.975946	-0.87743	0.907441	-0.839414	-0.684142	0.993533	0.868763	0.867498	0.783443	0.855093	-0.705397	0.978323	0.927594	-0.819482	-0.758543
	chr15	63757286	63758695	Peak00190035	0.0247037	0.0221134	0.010789	0.00312284	0.0298473	0.0178167	0.0180708	0.00335901				Peak00081999	-0.967114	0.916387	0.930503	0.936585	0.936764	0.981292	0.966736	-0.988538	0.897289	0.977241	0.946502	-0.887986	0.984121	0.730422	0.858277	-0.909505	-0.962863	0.894921	0.974045	-0.948421	0.966844	-0.889666	-0.749541	0.970438	0.901139	0.942686	0.875325	0.931142	-0.802861	0.992749	0.978031	-0.886791	-0.849293
	chr15	67120746	67122118	Peak00190290	0.0267218	0.00664849	0.0172616	0.0143616	0.02988	0.00970572	0.0129885	0.0139153				Peak00082931	-0.885772	0.807967	0.866558	0.937438	0.765172	0.971202	0.832421	-0.890354	0.875002	0.872665	0.916333	-0.797407	0.926823	0.50405	0.907692	-0.87711	-0.851705	0.719978	0.952368	-0.816332	0.849485	-0.930291	-0.51173	0.921936	0.67166	0.917111	0.724634	0.818031	-0.595026	0.917105	0.924477	-0.750129	-0.650868
	chr15	78134568	78135417	Peak00191276	0.0231476	0.0274692	0.0111648	0.0309909	0.00384081	0.0168552	0.0276897	0.000340645				Peak00082944	0.950088	-0.855195	-0.954504	-0.915337	-0.89779	-0.957148	-0.906427	0.944689	-0.987356	-0.873961	-0.870017	0.957156	-0.974583	-0.660344	-0.834692	0.991125	0.96332	-0.870876	-0.926515	0.914158	-0.918676	0.975319	0.649106	-0.87987	-0.808202	-0.994746	-0.869415	-0.905194	0.765569	-0.946892	-0.983126	0.903792	0.810317
	chr15	80579048	80579846	Peak00191739	0.0261597	0.0294945	0.0205284	0.0103149	0.00839438	0.00351015	0.000649634	0.00657731				Peak00083889	-0.954215	0.89973	0.949159	0.926423	0.943208	0.972408	0.960485	-0.984391	0.900125	0.982073	0.940189	-0.89613	0.98928	0.730668	0.856435	-0.911556	-0.965263	0.904476	0.966692	-0.941378	0.954104	-0.895168	-0.74807	0.964936	0.912497	0.942325	0.883317	0.926225	-0.802524	0.996512	0.979184	-0.897926	-0.85267
	chr15	93093960	93095695	Peak00193327	0.0231743	0.0139633	0.0300801	0.00923612	0.0158101	0.00610182	0.010064	0.00486954				Peak00083890	-0.981548	0.941241	0.957266	0.945454	0.96761	0.967576	0.979866	-0.989188	0.945977	0.943808	0.895165	-0.950498	0.983104	0.78691	0.80153	-0.956535	-0.98665	0.941462	0.940862	-0.972703	0.982496	-0.903938	-0.788148	0.923472	0.911767	0.974794	0.929323	0.96421	-0.858452	0.977737	0.989017	-0.938713	-0.898036
	chr15	103120379	103121136	Peak00195069	0.0235864	0.00600787	0.0255068	0.0147446	0.0126277	0.00450063	0.0172892	0.00964867				Peak00084093	-0.976767	0.952342	0.940948	0.951663	0.957467	0.968949	0.981874	-0.98839	0.90145	0.962326	0.910324	-0.908085	0.972671	0.788934	0.806462	-0.913213	-0.96669	0.926033	0.947905	-0.96939	0.981794	-0.8677	-0.802472	0.943831	0.917819	0.945731	0.915522	0.962029	-0.850907	0.980603	0.972354	-0.905192	-0.891723
	chr16	24398281	24399067	Peak00197080	0.0242604	0.00775426	0.00597855	0.000275827	0.0221901	0.00614864	0.0044726	0.00759448				Peak00085255	-0.936197	0.884636	0.903331	0.874792	0.941526	0.898951	0.929412	-0.926839	0.961675	0.849502	0.797097	-0.966096	0.929695	0.771756	0.704637	-0.967059	-0.957706	0.931649	0.857243	-0.927265	0.941624	-0.881148	-0.741139	0.821096	0.852992	0.957194	0.90333	0.913221	-0.842811	0.898743	0.956698	-0.947453	-0.873894
	chr16	25465349	25466267	Peak00197210	0.0242049	0.00169002	0.029754	0.00952756	0.0286114	0.0209915	0.0273189	0.00995146				Peak00085363	-0.952404	0.893335	0.924049	0.946341	0.890082	0.989876	0.937735	-0.976187	0.888916	0.962918	0.959855	-0.862534	0.978227	0.66409	0.898115	-0.902507	-0.941972	0.841539	0.985522	-0.921237	0.939673	-0.912019	-0.69099	0.975675	0.848898	0.941323	0.837441	0.910439	-0.746656	0.988067	0.966433	-0.849856	-0.795627
	chr16	29031150	29031946	Peak00197456	0.0261291	0.0187045	0.00371549	0.0332462	0.013904	0.00778346	0.00764191	0.00248554				Peak00085653	0.82495	-0.935135	-0.7858	-0.775371	-0.903046	-0.668268	-0.877837	0.79774	-0.742206	-0.677431	-0.517313	0.859646	-0.704846	-0.979122	-0.334544	0.76103	0.823023	-0.929823	-0.592821	0.900782	-0.871654	0.558378	0.966353	-0.585198	-0.874383	-0.762937	-0.960358	-0.931551	0.979405	-0.708554	-0.734361	0.870857	0.970431
	chr16	29893634	29894933	Peak00197560	0.0231031	0.0141013	0.0162787	0.00227199	0.0231633	0.0276193	0.0107143	0.00977296				Peak00086364	-0.936653	0.907982	0.972282	0.913198	0.958107	0.896017	0.927533	-0.918354	0.966179	0.850279	0.760644	-0.983168	0.935673	0.813193	0.673128	-0.962437	-0.94999	0.963973	0.835114	-0.937471	0.930286	-0.879213	-0.778566	0.803135	0.868999	0.964516	0.95857	0.947668	-0.875409	0.905828	0.957048	-0.943946	-0.91436
	chr16	38943585	38944472	Peak00198868	0.0258453	0.00653196	0.0100545	0.0191908	0.00655269	0.0149473	0.00292385	0.00537086				Peak00086476	0.942604	-0.969697	-0.94337	-0.933625	-0.972985	-0.901336	-0.979729	0.964238	-0.893687	-0.906748	-0.814992	0.943176	-0.926035	-0.873518	-0.691958	0.914541	0.963595	-0.96224	-0.863529	0.971733	-0.968966	0.819938	0.878393	-0.855552	-0.934991	-0.932089	-0.971156	-0.987171	0.914393	-0.930596	-0.931162	0.959312	0.940772
	chr16	42784346	42785190	Peak00199062	0.023165	0.00921473	0.00294251	0.00929412	0.0255681	0.000963405	0.0100259	0.00032392				Peak00086478	0.809761	-0.931433	-0.766183	-0.762283	-0.899109	-0.652016	-0.872158	0.784511	-0.713103	-0.676896	-0.505331	0.835522	-0.687989	-0.988261	-0.310863	0.731094	0.804582	-0.927537	-0.577402	0.88991	-0.864035	0.522623	0.975313	-0.578146	-0.876821	-0.736585	-0.95113	-0.919958	0.977625	-0.695571	-0.717733	0.856473	0.968672
	chr16	44665426	44666032	Peak00199251	0.0230944	0.0110667	0.014153	0.0101737	0.0256247	0.0219563	0.00223528	0.0030742				Peak00086609	-0.884124	0.756327	0.878879	0.790875	0.832647	0.836852	0.800504	-0.824895	0.972773	0.707229	0.69711	-0.94037	0.873653	0.618225	0.673476	-0.958855	-0.886131	0.827182	0.781525	-0.840197	0.829563	-0.911347	-0.57302	0.709602	0.711122	0.93621	0.820979	0.821385	-0.737456	0.816906	0.904745	-0.836511	-0.773635
	chr16	52863229	52863993	Peak00199802	0.0232158	0.0199297	0.0092372	0.0258413	0.015574	0.0164964	7.98391e-05	0.00184169				Peak00086934	-0.979578	0.927608	0.961524	0.935631	0.962305	0.96987	0.974596	-0.99104	0.932579	0.956097	0.911446	-0.935565	0.988259	0.769133	0.823318	-0.943066	-0.984296	0.930164	0.951537	-0.969121	0.974399	-0.904678	-0.779642	0.938316	0.919838	0.966127	0.919018	0.956326	-0.846898	0.988597	0.986578	-0.921239	-0.889939
	chr16	57694519	57695231	Peak00200101	0.0308203	0.0096741	0.0389733	0.0523788	0.0069948	0.00843857	0.0126298	0.00623731				Peak00087495	0.971901	-0.922993	-0.968157	-0.937333	-0.94624	-0.946103	-0.951878	0.966599	-0.976998	-0.88481	-0.845833	0.98033	-0.967009	-0.768305	-0.774417	0.986526	0.983324	-0.927935	-0.906518	0.961275	-0.958509	0.930673	0.760837	-0.869053	-0.871068	-0.992804	-0.935981	-0.962322	0.853705	-0.948805	-0.977797	0.943583	0.888756
	chr16	62468490	62469666	Peak00200272	0.0264345	0.00249015	0.0269155	0.00431723	0.00361162	0.00189547	0.0100174	0.0122658				Peak00087724	-0.895463	0.816499	0.861089	0.878017	0.845903	0.964408	0.898771	-0.949438	0.814207	0.983361	0.99324	-0.779356	0.956747	0.585723	0.933447	-0.832008	-0.900989	0.781098	0.990769	-0.861412	0.893257	-0.870397	-0.627248	0.999185	0.834556	0.875668	0.750159	0.831671	-0.664831	0.978468	0.932155	-0.797887	-0.720396
	chr16	63602341	63602945	Peak00200370	0.023957	0.0169084	0.0159543	0.00361543	0.00138543	0.0212941	0.0165178	0.0104764				Peak00088724	0.880126	-0.87359	-0.8791	-0.841588	-0.920899	-0.836684	-0.917792	0.91486	-0.918549	-0.814625	-0.756168	0.962877	-0.882011	-0.795593	-0.659284	0.948656	0.952501	-0.911711	-0.804946	0.909023	-0.912255	0.842768	0.783389	-0.769137	-0.86025	-0.927197	-0.910741	-0.913959	0.854032	-0.86239	-0.898296	0.987473	0.868747
	chr16	72995966	72996529	Peak00200781	0.0231384	0.0111505	0.00557066	0.0189732	0.00233607	0.00173689	0.011994	0.00548196				Peak00088784	-0.978469	0.955548	0.964516	0.931332	0.97491	0.921463	0.968852	-0.961841	0.957494	0.877266	0.805991	-0.982796	0.947626	0.84172	0.705351	-0.964831	-0.979783	0.965921	0.872527	-0.982758	0.974077	-0.877198	-0.831125	0.843339	0.908356	0.973246	0.972895	0.985924	-0.912034	0.933586	0.963132	-0.949793	-0.941925
	chr16	73449598	73450697	Peak00200842	0.0266773	0.0261767	0.0193092	0.012659	0.000467378	0.00174811	0.000736236	0.00266078				Peak00089530	-0.986213	0.933937	0.938819	0.929395	0.953242	0.963211	0.975786	-0.992796	0.946845	0.925941	0.899679	-0.95047	0.975626	0.767877	0.812832	-0.963508	-0.992917	0.919185	0.943297	-0.975192	0.982312	-0.912337	-0.778331	0.918062	0.902295	0.976705	0.915419	0.960749	-0.853091	0.971847	0.980177	-0.93435	-0.886202
	chr16	86719044	86719867	Peak00201628	0.0228784	0.0109035	0.0125414	0.0119044	0.0144291	0.0029833	0.00134049	0.0100386				Peak00091339	0.92689	-0.968918	-0.872418	-0.859925	-0.982221	-0.840429	-0.985375	0.950418	-0.831338	-0.882554	-0.77623	0.911887	-0.874861	-0.928262	-0.613001	0.861388	0.951987	-0.96755	-0.814728	0.97774	-0.973634	0.726349	0.944709	-0.818005	-0.977909	-0.872353	-0.964925	-0.975883	0.95956	-0.89175	-0.881638	0.953883	0.970656
	chr16	86812515	86813262	Peak00201634	0.0277624	0.00623089	0.0291556	0.00736119	0.00568411	0.00380659	0.0694	0.00204374				Peak00091342	0.905636	-0.941148	-0.854983	-0.803613	-0.959631	-0.758067	-0.928167	0.874314	-0.848163	-0.749249	-0.623737	0.938378	-0.806748	-0.950887	-0.464892	0.863306	0.912895	-0.970405	-0.697558	0.957256	-0.92973	0.688175	0.938451	-0.67602	-0.923632	-0.855632	-0.983587	-0.961288	0.991698	-0.799958	-0.833908	0.926959	0.99282
	chr16	87083287	87084329	Peak00201656	0.0299504	0.00395653	0.0116039	0.00761865	0.00725979	0.0165188	0.0174371	0.00287292				Peak00091351	0.945254	-0.928092	-0.895774	-0.86052	-0.975474	-0.89311	-0.985148	0.982435	-0.873863	-0.926544	-0.8626	0.924499	-0.93106	-0.841139	-0.734032	0.904706	0.985236	-0.94218	-0.889131	0.973736	-0.975279	0.815285	0.865742	-0.884819	-0.97152	-0.912247	-0.92859	-0.954118	0.90272	-0.944257	-0.928314	0.958648	0.924425
	chr17	7269006	7269757	Peak00203846	0.0237108	0.0158962	0.00841502	0.0270502	0.000144283	0.00462749	0.0102641	0.00957836				Peak00091464	0.896594	-0.938834	-0.869707	-0.842783	-0.96748	-0.816228	-0.963326	0.932215	-0.855035	-0.846463	-0.743906	0.938029	-0.862426	-0.909587	-0.594752	0.889641	0.952454	-0.960015	-0.786284	0.953186	-0.949247	0.747974	0.914234	-0.776699	-0.947143	-0.88364	-0.960198	-0.958934	0.941736	-0.866605	-0.873766	0.987035	0.949105
	chr17	12668400	12669704	Peak00204428	0.0237709	0.0129972	0.0117726	0.0164101	0.00638415	0.00202835	0.00570708	0.00732661				Peak00093823	0.981058	-0.949577	-0.955476	-0.920045	-0.96361	-0.910892	-0.956176	0.948931	-0.960643	-0.848736	-0.783783	0.982902	-0.934864	-0.833976	-0.687499	0.965022	0.971843	-0.955794	-0.857018	0.980374	-0.967121	0.874374	0.821159	-0.820886	-0.891114	-0.971096	-0.968102	-0.981497	0.912166	-0.917179	-0.953949	0.933121	0.939518
	chr17	14539779	14541082	Peak00204679	0.0276883	0.0065642	0.00268925	0.0177504	0.00822866	0.000530983	0.0188771	0.00634262				Peak00094065	-0.91543	0.903967	0.936381	0.887035	0.925115	0.836921	0.887711	-0.862254	0.955903	0.751033	0.654212	-0.9804	0.870999	0.829124	0.564327	-0.946587	-0.908474	0.947024	0.75083	-0.918157	0.900905	-0.832589	-0.779273	0.703694	0.813346	0.940507	0.95975	0.938921	-0.889338	0.829987	0.907439	-0.913436	-0.916703
	chr17	15808522	15809521	Peak00204819	0.0254877	0.00323005	0.000726395	0.00212948	0.0217328	0.0197342	0.00199964	0.00815276				Peak00094112	-0.961698	0.945972	0.94037	0.889885	0.973533	0.870442	0.951163	-0.929578	0.945655	0.823456	0.735226	-0.986848	0.907544	0.873532	0.622217	-0.950824	-0.962983	0.974839	0.811494	-0.976134	0.958881	-0.833565	-0.85391	0.777747	0.905168	0.949448	0.98298	0.978572	-0.940585	0.887968	0.931177	-0.946969	-0.962445
	chr17	29776321	29777276	Peak00206098	0.0245692	0.00876877	0.00275575	0.0121527	0.0186838	0.0192872	0.00316722	0.00418376				Peak00094286	-0.846219	0.899797	0.771841	0.771935	0.927984	0.778535	0.934542	-0.891845	0.679208	0.897207	0.773863	-0.764786	0.809644	0.883099	0.58381	-0.708586	-0.861486	0.901314	0.780802	-0.903109	0.912352	-0.589893	-0.918878	0.823219	0.972519	0.74067	0.866817	0.88396	-0.88732	0.852088	0.802338	-0.846523	-0.904985
	chr17	30932531	30933474	Peak00206320	0.0258787	0.0205877	0.0132599	0.011268	0.0237001	0.0178624	0.0195106	0.00595503				Peak00094311	-0.983319	0.948552	0.925098	0.896418	0.987482	0.924358	0.987813	-0.980522	0.92074	0.918069	0.852558	-0.949402	0.95204	0.842867	0.730979	-0.933819	-0.987239	0.963197	0.899159	-0.989681	0.991713	-0.846069	-0.847222	0.885249	0.950317	0.94502	0.946099	0.969501	-0.912115	0.951028	0.961943	-0.942274	-0.940917
	chr17	57887303	57888256	Peak00208730	0.023494	0.00382208	0.0225654	0.0614043	0.0161411	0.00550642	0.0576749	0.00632895				Peak00094669	0.940638	-0.966569	-0.872272	-0.865679	-0.984587	-0.861607	-0.992655	0.964377	-0.853117	-0.893989	-0.803363	0.922508	-0.892829	-0.908891	-0.646337	0.88355	0.966945	-0.964854	-0.84004	0.982627	-0.985132	0.755345	0.923973	-0.838702	-0.973403	-0.891139	-0.955524	-0.973735	0.948226	-0.906038	-0.90148	0.9631	0.960332
	chr17	58942839	58943883	Peak00208757	0.0246062	0.0114223	0.0267716	0.0241806	0.00959445	0.0194769	0.0147816	0.012335				Peak00095218	-0.948438	0.82881	0.947405	0.901365	0.887549	0.97187	0.897516	-0.945457	0.967247	0.903399	0.908785	-0.922907	0.98766	0.618423	0.87921	-0.966657	-0.953416	0.850361	0.954775	-0.900812	0.909592	-0.976327	-0.614855	0.917112	0.810176	0.979087	0.835165	0.878737	-0.73007	0.965724	0.988859	-0.867595	-0.783688
	chr17	63811099	63811796	Peak00209130	0.0239958	0.0203257	0.0128241	0.0191055	0.0170914	0.00514209	0.00635838	0.00890451				Peak00095460	0.917406	-0.94353	-0.796671	-0.783487	-0.962548	-0.785783	-0.961255	0.915342	-0.800948	-0.817633	-0.720399	0.887459	-0.821391	-0.930026	-0.540823	0.830418	0.928185	-0.945586	-0.761944	0.967123	-0.961962	0.667033	0.945257	-0.759079	-0.963178	-0.829824	-0.933625	-0.944092	0.970299	-0.835823	-0.838604	0.919178	0.968453
	chr17	73059942	73061175	Peak00210155	0.0244773	0.0266207	0.0138888	0.0133109	0.0342174	0.00352701	0.0111547	0.00769796				Peak00095709	-0.774052	0.640089	0.747364	0.799274	0.636641	0.912553	0.724706	-0.822802	0.735998	0.862208	0.960986	-0.634442	0.868919	0.303158	0.986671	-0.747863	-0.761234	0.555184	0.950704	-0.690191	0.732486	-0.874959	-0.349914	0.938473	0.597942	0.796531	0.540281	0.661136	-0.412422	0.881203	0.836984	-0.61395	-0.476981
	chr17	73071805	73073056	Peak00210158	0.0295395	0.00574816	0.0177593	0.00110732	0.00154114	0.00907578	0.0549608	0.00988448				Peak00096176	0.967267	-0.911069	-0.964872	-0.93642	-0.937902	-0.944666	-0.937826	0.951127	-0.99053	-0.868289	-0.829853	0.983531	-0.963858	-0.753007	-0.764025	0.993599	0.972964	-0.924868	-0.897175	0.948195	-0.949412	0.937947	0.732847	-0.854553	-0.845059	-0.996849	-0.926722	-0.949147	0.838727	-0.936395	-0.981509	0.936332	0.876314
	chr17	73558131	73559364	Peak00210216	0.0233487	0.00683987	0.0170458	0.00406901	0.0137765	0.00734309	0.0346167	0.00678204				Peak00096687	-0.987544	0.963483	0.934627	0.920922	0.982246	0.927588	0.984494	-0.973825	0.94143	0.896033	0.830412	-0.966269	0.94783	0.848476	0.714175	-0.951838	-0.984011	0.965769	0.888165	-0.990709	0.992577	-0.85824	-0.842966	0.86572	0.924726	0.961407	0.958449	0.981429	-0.915682	0.939367	0.964668	-0.947641	-0.942855
	chr17	73902035	73902724	Peak00210260	0.0235893	0.016993	0.00487548	0.00479964	0.0290326	0.00357509	0.0221495	0.00524225				Peak00096790	-0.845135	0.725518	0.823751	0.860488	0.731239	0.957308	0.804201	-0.88734	0.81318	0.909301	0.979266	-0.730257	0.926547	0.416588	0.982479	-0.82478	-0.838427	0.660004	0.981721	-0.774345	0.810822	-0.918161	-0.453188	0.966589	0.684829	0.867294	0.645226	0.749797	-0.521997	0.933623	0.902048	-0.710141	-0.584056
	chr17	76136702	76137498	Peak00210468	0.0237178	0.00575268	0.0205402	0.0427174	0.0223597	0.0400952	0.0129863	2.57655e-05				Peak00096822	-0.988251	0.962177	0.940228	0.919462	0.981063	0.935304	0.990194	-0.98689	0.915558	0.924652	0.862113	-0.944188	0.955854	0.840487	0.746505	-0.930072	-0.985634	0.955102	0.90902	-0.994658	0.991964	-0.852167	-0.852651	0.896078	0.947535	0.948948	0.952365	0.98291	-0.910364	0.960282	0.960545	-0.932524	-0.940103
	chr17	79144941	79145627	Peak00210637	0.0246854	0.0117744	0.00932183	0.00227986	0.033774	0.00619792	0.0151424	0.0022927				Peak00096860	-0.946536	0.888831	0.93586	0.901059	0.93934	0.915153	0.921608	-0.921379	0.977729	0.849259	0.792476	-0.971292	0.942101	0.761964	0.712414	-0.973205	-0.950848	0.934707	0.862445	-0.927583	0.93599	-0.900636	-0.725155	0.823753	0.838404	0.97081	0.91348	0.920625	-0.836769	0.90691	0.969326	-0.927971	-0.875463
	chr17	80752258	80753072	Peak00210858	0.0268607	0.0190328	0.0153073	0.00507483	0.0296498	6.35526e-05	0.0194901	0.00372417				Peak00097452	-0.96523	0.928377	0.988248	0.954148	0.948784	0.943763	0.943924	-0.951135	0.971878	0.884922	0.824139	-0.974511	0.96463	0.781292	0.751181	-0.972395	-0.965116	0.940473	0.892098	-0.954145	0.948504	-0.917665	-0.764581	0.85975	0.865781	0.986398	0.948884	0.964958	-0.855892	0.944313	0.976891	-0.92885	-0.897477
	chr17	82890269	82891584	Peak00211015	0.022881	0.0277615	0.00784827	0.0390408	0.010999	0.00963185	0.0167227	0.00190924				Peak00097464	0.909869	-0.956294	-0.930583	-0.905719	-0.967369	-0.842151	-0.948872	0.913419	-0.90215	-0.831374	-0.711035	0.965028	-0.879716	-0.90774	-0.581115	0.916386	0.936945	-0.979873	-0.779323	0.949454	-0.940662	0.785236	0.885476	-0.760715	-0.903743	-0.91878	-0.990146	-0.976685	0.936098	-0.866872	-0.900861	0.971728	0.956154
	chr17	83913474	83914369	Peak00211208	0.0247198	0.00739394	0.024727	0.0289205	0.00455341	0.0462792	0.00212262	0.00946882				Peak00097532	-0.856327	0.934055	0.852677	0.823719	0.915261	0.718926	0.877023	-0.808418	0.818706	0.689876	0.53598	-0.907349	0.755783	0.947424	0.383192	-0.821948	-0.843472	0.949184	0.62793	-0.908513	0.877703	-0.643248	-0.914525	0.606325	0.850616	0.823647	0.978766	0.943546	-0.963337	0.741027	0.790763	-0.880155	-0.968361
	chr17	87236809	87237621	Peak00211836	0.02729	0.0073647	0.00525684	0.00474715	0.0232132	0.0069084	0.0284331	0.00121961				Peak00097661	-0.978402	0.93631	0.963153	0.954656	0.951874	0.959252	0.958177	-0.965255	0.975953	0.897398	0.851057	-0.971209	0.970993	0.775823	0.770683	-0.979369	-0.97479	0.936952	0.913691	-0.961159	0.968536	-0.921162	-0.759492	0.881236	0.865856	0.991023	0.933158	0.961696	-0.85114	0.950739	0.987689	-0.935126	-0.889841
	chr18	3671119	3671911	Peak00212269	0.0233744	0.00449437	0.00655009	0.0129074	0.0255574	0.0138378	0.0362576	0.000678997				Peak00099210	-0.958497	0.88842	0.959551	0.969153	0.890049	0.989502	0.914558	-0.947309	0.96135	0.907687	0.896245	-0.918443	0.981142	0.660619	0.854232	-0.958226	-0.93843	0.863837	0.951914	-0.912782	0.927802	-0.95741	-0.650349	0.918988	0.794881	0.984467	0.862475	0.914166	-0.74835	0.961705	0.988714	-0.864652	-0.801245
	chr18	7093913	7095689	Peak00212579	0.0259237	0.00862792	0.00157983	0.00210426	0.0130344	0.0211767	0.009042	0.00737913				Peak00099945	0.879488	-0.946682	-0.812425	-0.784098	-0.95591	-0.742698	-0.943276	0.885834	-0.768452	-0.791895	-0.659643	0.879337	-0.787952	-0.967631	-0.474695	0.798973	0.900311	-0.953559	-0.706724	0.951081	-0.931559	0.623329	0.981851	-0.710269	-0.963862	-0.802526	-0.960945	-0.95194	0.988166	-0.806498	-0.800868	0.918219	0.98502
	chr18	9814438	9815060	Peak00212740	0.0234097	0.0163432	0.00696579	0.00320405	0.00822986	0.0230275	0.000430906	0.00297007				Peak00099950	-0.96933	0.915337	0.97271	0.963493	0.937457	0.986846	0.95274	-0.974665	0.944101	0.951766	0.912739	-0.926069	0.99364	0.726913	0.842909	-0.946417	-0.962985	0.910085	0.958713	-0.94387	0.955611	-0.928122	-0.726018	0.941921	0.871195	0.975082	0.899525	0.940611	-0.8024	0.98609	0.994913	-0.898588	-0.853925
	chr18	11044117	11044959	Peak00212858	0.0249467	0.00340367	0.0157975	0.0274983	0.00473692	0.00946024	0.0125944	0.00761934				Peak00100285	0.971904	-0.935975	-0.951427	-0.912373	-0.956124	-0.909775	-0.953408	0.954032	-0.967139	-0.847811	-0.794831	0.989815	-0.93732	-0.815587	-0.706629	0.978215	0.980796	-0.944284	-0.862942	0.973715	-0.961913	0.891926	0.806499	-0.822696	-0.88569	-0.977904	-0.958591	-0.974565	0.898311	-0.918963	-0.95374	0.949924	0.923396
	chr18	11268308	11269201	Peak00212891	0.0232529	0.0189909	0.0316532	0.000715089	0.0105274	0.0201846	0.00747888	0.00856289				Peak00100722	0.982197	-0.926957	-0.968138	-0.933136	-0.939659	-0.934107	-0.935901	0.942604	-0.973708	-0.851835	-0.804856	0.972368	-0.95011	-0.776061	-0.732565	0.970957	0.961414	-0.928284	-0.879943	0.962622	-0.950959	0.909922	0.76117	-0.839044	-0.854868	-0.982469	-0.941541	-0.963157	0.86599	-0.927876	-0.967041	0.902206	0.902265
	chr18	13942229	13944221	Peak00213250	0.0229268	0.0168114	0.00595053	0.00155305	0.0160892	0.00230124	0.00440441	0.00441364				Peak00101181	0.893228	-0.900027	-0.889483	-0.835753	-0.903037	-0.770249	-0.865749	0.828748	-0.91401	-0.679526	-0.578703	0.963945	-0.80759	-0.858656	-0.475799	0.911759	0.883685	-0.928059	-0.680518	0.9127	-0.88049	0.767247	0.817269	-0.62834	-0.805894	-0.898681	-0.960666	-0.935346	0.919511	-0.77168	-0.846182	0.893338	0.930446
	chr18	14844129	14845433	Peak00213339	0.0292013	0.0176939	0.00858631	0.015083	0.00994531	0.00281758	0.00151442	0.00627923				Peak00101565	-0.882904	0.760683	0.849453	0.871258	0.770857	0.968991	0.837138	-0.914643	0.84011	0.91961	0.981894	-0.768123	0.945049	0.467232	0.974279	-0.851979	-0.872764	0.700576	0.990281	-0.817547	0.845496	-0.928747	-0.505496	0.972386	0.729295	0.891558	0.689757	0.789084	-0.579056	0.952623	0.922369	-0.739779	-0.637241
	chr18	47689450	47690183	Peak00215745	0.0276071	0.00881728	0.0109216	0.014226	0.0139951	0.0202009	0.025019	0.00172369				Peak00101923	0.983354	-0.90707	-0.952884	-0.927884	-0.943455	-0.970803	-0.954551	0.977326	-0.969326	-0.917454	-0.894312	0.955234	-0.985886	-0.731699	-0.824162	0.975407	0.984076	-0.91327	-0.944825	0.957808	-0.965365	0.938793	0.72932	-0.913699	-0.874767	-0.98731	-0.902097	-0.940993	0.824779	-0.971131	-0.993899	0.918434	0.866268
	chr18	48444131	48444827	Peak00215798	0.0233181	0.00174436	0.0143149	0.0233646	0.0451767	0.0012575	0.00322325	0.0074284				Peak00102591	0.955872	-0.854479	-0.948648	-0.930463	-0.876976	-0.984614	-0.906253	0.956889	-0.955706	-0.908647	-0.92336	0.912852	-0.985581	-0.620321	-0.895333	0.960869	0.952306	-0.835667	-0.96764	0.909647	-0.917566	0.976045	0.628311	-0.930784	-0.803954	-0.981406	-0.838009	-0.897107	0.730104	-0.971951	-0.982515	0.85977	0.780489
	chr18	53595719	53596746	Peak00216200	0.0247615	0.00581369	0.013178	0.0200868	0.0184025	0.00978131	0.00441103	0.00101185				Peak00103436	0.969951	-0.95864	-0.930693	-0.895231	-0.963755	-0.878674	-0.960646	0.946229	-0.924855	-0.834513	-0.762762	0.969762	-0.906341	-0.866993	-0.650276	0.938795	0.967915	-0.953771	-0.830631	0.986757	-0.966874	0.829895	0.867226	-0.799452	-0.913656	-0.943669	-0.975358	-0.988565	0.939648	-0.899224	-0.921523	0.935603	0.957054
	chr18	57375964	57376694	Peak00216793	0.0229551	0.00101708	0.0121576	0.00749334	0.0291415	0.0153671	0.0231257	0.00612291				Peak00103860	0.965945	-0.931189	-0.97284	-0.968869	-0.937447	-0.957483	-0.942248	0.94936	-0.9772	-0.885531	-0.834742	0.966993	-0.965432	-0.763192	-0.763171	0.976299	0.95797	-0.92878	-0.903001	0.945472	-0.952174	0.924577	0.740025	-0.868784	-0.839369	-0.991052	-0.930638	-0.956362	0.833997	-0.941162	-0.98343	0.92335	0.876301
	chr18	59575957	59576716	Peak00217048	0.0242542	0.0102551	0.0089536	0.00776065	0.00616207	0.00500011	0.00272408	0.00176345				Peak00104392	-0.955488	0.931669	0.944298	0.918423	0.959978	0.903605	0.944849	-0.93214	0.973538	0.842413	0.768912	-0.98967	0.930723	0.824765	0.671838	-0.97554	-0.961999	0.961344	0.843337	-0.954135	0.955477	-0.877792	-0.791824	0.805881	0.865463	0.972983	0.955689	0.958977	-0.888798	0.900881	0.95904	-0.955476	-0.918674
	chr18	59860383	59861202	Peak00217062	0.0251499	0.00429186	0.0440392	0.000375826	7.5471e-05	0.000977329	0.00390198	0.0042982				Peak00105684	0.963281	-0.981696	-0.937313	-0.919405	-0.977704	-0.881485	-0.970297	0.940988	-0.898516	-0.861127	-0.758706	0.948136	-0.904248	-0.902197	-0.627147	0.90649	0.949076	-0.975834	-0.825982	0.985222	-0.971611	0.792172	0.896454	-0.811195	-0.928423	-0.924279	-0.988153	-0.995574	0.950019	-0.902157	-0.92035	0.926271	0.973442
	chr18	69396269	69397482	Peak00218327	0.0231987	0.0058074	0.0299116	0.00161254	0.0119168	0.00468453	0.00106794	0.00698915				Peak00105801	0.969137	-0.884932	-0.948007	-0.928385	-0.912834	-0.968433	-0.929919	0.962354	-0.981382	-0.890174	-0.885251	0.955811	-0.978451	-0.688075	-0.835598	0.987906	0.973371	-0.882841	-0.939402	0.935654	-0.943778	0.962992	0.682141	-0.897288	-0.829361	-0.995398	-0.880447	-0.924181	0.788997	-0.956756	-0.987907	0.909384	0.830279
	chr18	78144458	78145300	Peak00219344	0.0294197	0.0018929	0.0189472	0.0210791	0.0181205	0.00534961	0.000950612	0.00329966				Peak00106763	-0.869673	0.946533	0.808008	0.788312	0.955164	0.724801	0.924021	-0.848594	0.784539	0.75276	0.597474	-0.888303	0.768191	0.984968	0.406255	-0.800196	-0.873218	0.972359	0.663253	-0.934511	0.920364	-0.60479	-0.968675	0.661749	0.928115	0.799941	0.968511	0.942024	-0.992016	0.769524	0.798768	-0.910035	-0.99149
	chr18	78348082	78349296	Peak00219382	0.022869	0.0279723	0.0133035	0.0342098	0.0140851	0.0171003	0.0128682	0.0101457				Peak00106781	0.975413	-0.92047	-0.964038	-0.924181	-0.940669	-0.926551	-0.935991	0.943907	-0.982714	-0.844344	-0.800288	0.985494	-0.948072	-0.776492	-0.729292	0.984434	0.96973	-0.92971	-0.874249	0.960512	-0.949725	0.917479	0.760107	-0.829284	-0.854487	-0.988152	-0.942645	-0.961186	0.867237	-0.922932	-0.966132	0.923473	0.900191
	chr18	78825731	78826495	Peak00219448	0.024569	0.0184767	0.00168321	0.00922999	0.0117796	0.0165884	0.0289137	0.00273213				Peak00106849	0.980951	-0.898143	-0.950693	-0.93609	-0.922369	-0.976405	-0.938338	0.966002	-0.974708	-0.902623	-0.890712	0.947982	-0.982704	-0.701702	-0.833116	0.977045	0.97111	-0.892521	-0.945669	0.944915	-0.953742	0.951279	0.695889	-0.908957	-0.841249	-0.990911	-0.886008	-0.930908	0.799621	-0.963837	-0.992699	0.897349	0.843209
	chr19	10972961	10973991	Peak00221512	0.0260098	0.0116665	0.0214704	0.0168769	0.0169837	0.00499562	0.0228266	0.00182785				Peak00106917	0.945249	-0.974623	-0.937776	-0.915943	-0.982028	-0.867474	-0.962356	0.924158	-0.896425	-0.855958	-0.734056	0.948696	-0.896219	-0.914774	-0.596332	0.899946	0.936414	-0.989788	-0.80447	0.971112	-0.961208	0.776858	0.89598	-0.793081	-0.923798	-0.915733	-0.992292	-0.986165	0.949442	-0.888516	-0.917112	0.933401	0.975669
	chr19	11611483	11612982	Peak00221533	0.0229466	0.0112828	0.0143875	0.0196193	0.0076259	0.0131022	0.0406984	0.00122316				Peak00107023	-0.867801	0.821943	0.810079	0.865976	0.827747	0.93698	0.888903	-0.923445	0.753124	0.975547	0.970418	-0.725091	0.916283	0.601505	0.886566	-0.771279	-0.859023	0.765489	0.962147	-0.839867	0.882706	-0.796496	-0.643501	0.985256	0.823031	0.824023	0.725986	0.812579	-0.656261	0.946541	0.894695	-0.763862	-0.708831
	chr19	15516473	15517339	Peak00221783	0.0232609	0.00313735	0.0132544	0.0307749	0.00469674	0.0195143	0.0161444	0.00742175				Peak00107079	-0.832041	0.91006	0.743725	0.793966	0.892232	0.783728	0.928194	-0.890042	0.650039	0.893573	0.789194	-0.731427	0.791931	0.857693	0.602945	-0.68825	-0.841927	0.859322	0.789267	-0.887982	0.90586	-0.579301	-0.904736	0.833166	0.937178	0.728007	0.838889	0.879476	-0.854572	0.842792	0.781446	-0.826875	-0.867763
	chr19	19564460	19565208	Peak00222106	0.0248607	0.0179107	0.0021856	0.0139627	0.0164491	0.00364632	0.0279888	0.000982392				Peak00107605	-0.972497	0.899045	0.926545	0.916001	0.937724	0.974555	0.960998	-0.987577	0.938085	0.94691	0.931447	-0.924964	0.986254	0.717531	0.853683	-0.951635	-0.982054	0.896928	0.965462	-0.949981	0.967415	-0.922774	-0.727443	0.945196	0.887299	0.967316	0.875415	0.925702	-0.805184	0.981826	0.987644	-0.914206	-0.8465
	chr19	22682054	22682836	Peak00222264	0.0235703	0.00559018	0.00882299	0.0186866	0.0293032	0.00850993	0.0131637	0.00399027				Peak00107775	-0.908233	0.926092	0.838335	0.860052	0.945544	0.883124	0.96867	-0.950524	0.774485	0.957512	0.872535	-0.818814	0.896738	0.831616	0.716557	-0.798705	-0.915335	0.910453	0.883792	-0.933384	0.955671	-0.719374	-0.860429	0.91155	0.95578	0.833507	0.874574	0.913932	-0.857536	0.927195	0.891124	-0.878804	-0.887694
	chr19	23084978	23085918	Peak00222298	0.0271897	0.00107465	0.0206303	0.0215587	0.0326186	0.00393785	0.0169517	0.00368897				Peak00108401	-0.877204	0.758195	0.840881	0.872249	0.769271	0.969162	0.83635	-0.912034	0.844423	0.918454	0.981213	-0.769692	0.943703	0.464127	0.97204	-0.85662	-0.871209	0.700706	0.989202	-0.81096	0.845669	-0.930032	-0.496623	0.970524	0.720129	0.893138	0.683562	0.782717	-0.571417	0.947752	0.924728	-0.748175	-0.629289
	chr19	25529327	25530123	Peak00222647	0.0243278	0.00436375	0.0221037	0.00947595	0.0094528	0.0029786	0.000311453	0.0092194				Peak00108544	-0.929578	0.828705	0.938335	0.914432	0.87253	0.985691	0.903275	-0.959317	0.914892	0.953699	0.962744	-0.872851	0.992033	0.597898	0.930477	-0.923541	-0.941269	0.823	0.987497	-0.888022	0.903715	-0.957381	-0.616572	0.968779	0.823071	0.952032	0.809154	0.870009	-0.697442	0.989659	0.977272	-0.848796	-0.755303
	chr19	26704326	26705202	Peak00222771	0.0248865	0.00874642	0.0144707	0.0146249	0.015983	0.00702766	0.00790664	0.00951567				Peak00108767	-0.934375	0.973118	0.871089	0.885449	0.973551	0.846452	0.966231	-0.919492	0.883887	0.833804	0.725148	-0.940018	0.868218	0.920469	0.568985	-0.896814	-0.934383	0.977781	0.789183	-0.96405	0.971576	-0.747733	-0.898494	0.774928	0.911301	0.899724	0.965458	0.968462	-0.94809	0.858373	0.899686	-0.950465	-0.961674
	chr19	38539798	38541037	Peak00223972	0.025237	0.00728203	0.0149133	0.00847811	0.0367024	0.00192987	0.000752823	0.00374152				Peak00109632	0.92888	-0.850164	-0.923549	-0.918508	-0.881729	-0.979829	-0.921579	0.971643	-0.910209	-0.955295	-0.963172	0.881088	-0.984281	-0.627556	-0.917647	0.928575	0.952791	-0.831753	-0.983851	0.899247	-0.919688	0.944878	0.649817	-0.966065	-0.836758	-0.952421	-0.820258	-0.884603	0.71817	-0.985473	-0.971192	0.879034	0.767757
	chr19	41670361	41671346	Peak00224242	0.0235232	0.0312784	0.0275954	0.02114	0.0158036	0.00952131	0.000411191	0.00877984				Peak00110054	-0.86371	0.754981	0.828863	0.849561	0.795694	0.957301	0.850678	-0.914876	0.811341	0.956293	0.991632	-0.749639	0.944209	0.497382	0.956574	-0.823685	-0.868772	0.727387	0.987247	-0.809703	0.851559	-0.886764	-0.530342	0.988097	0.766881	0.863225	0.685138	0.772797	-0.586259	0.955785	0.922359	-0.7579	-0.647581
	chr19	42373623	42374651	Peak00224362	0.0244419	0.0156214	0.0259883	0.0326464	0.0216341	0.00346485	0.0137386	0.00886692				Peak00110073	-0.970809	0.981173	0.956781	0.961114	0.972062	0.932473	0.98003	-0.965754	0.915331	0.911172	0.826965	-0.943281	0.943364	0.856856	0.711316	-0.924005	-0.959895	0.962072	0.885025	-0.979363	0.979701	-0.84129	-0.853495	0.873264	0.915333	0.949326	0.967827	0.991485	-0.905228	0.942174	0.954226	-0.930557	-0.938348
	chr19	42862870	42863454	Peak00224448	0.0237207	0.00447954	0.00299388	0.00560761	0.0237175	0.0170646	0.0024997	0.00447778				Peak00111027	0.847002	-0.947056	-0.795371	-0.786864	-0.943512	-0.705497	-0.916361	0.836366	-0.763461	-0.740732	-0.578169	0.876458	-0.747446	-0.993192	-0.382458	0.783791	0.85846	-0.964262	-0.642122	0.921457	-0.908147	0.581565	0.977933	-0.643456	-0.91876	-0.783723	-0.966407	-0.938548	0.98862	-0.751569	-0.777344	0.912119	0.984675
	chr19	52640185	52640635	Peak00225492	0.0232803	0.00428331	0.00767183	0.0110861	0.00640423	0.0485401	0.00888847	0.00641819				Peak00111883	-0.95972	0.984757	0.920742	0.916211	0.985957	0.879203	0.978008	-0.942321	0.906594	0.861419	0.756468	-0.956923	0.90227	0.913654	0.615259	-0.916442	-0.954107	0.986791	0.822646	-0.983765	0.980973	-0.788357	-0.898989	0.80737	0.927819	0.927124	0.986301	0.991553	-0.95336	0.895203	0.925496	-0.94982	-0.973991
	chr19	55809545	55810148	Peak00225971	0.024647	0.00474147	0.000610214	0.00334639	0.0245041	0.00994771	0.00926036	0.00618744				Peak00111990	0.985436	-0.969301	-0.959159	-0.954617	-0.967264	-0.939584	-0.972483	0.964965	-0.950459	-0.889145	-0.822851	0.966262	-0.950945	-0.83319	-0.721113	0.955693	0.97083	-0.956447	-0.888696	0.982068	-0.980803	0.875375	0.823071	-0.862812	-0.895123	-0.972393	-0.96267	-0.987374	0.898851	-0.939367	-0.967536	0.932263	0.931023
	chr2	4546760	4547628	Peak00016873	0.0298128	0.012536	0.0283212	0.00360199	0.0233755	0.0340706	0.00847064	0.00111989				Peak00112125	-0.878277	0.90694	0.795421	0.817573	0.931545	0.844407	0.955372	-0.931564	0.731254	0.940516	0.850922	-0.788995	0.862675	0.835669	0.681926	-0.761836	-0.895684	0.894325	0.853536	-0.914955	0.938666	-0.670629	-0.870827	0.887875	0.958481	0.793552	0.853661	0.891055	-0.853643	0.89949	0.855273	-0.868794	-0.87763
	chr2	9348532	9349446	Peak00017343	0.0272839	0.0191161	0.00467582	0.0369718	0.0111225	0.0268074	0.0846922	0.00913189				Peak00112198	0.954251	-0.971256	-0.936151	-0.92306	-0.979542	-0.899999	-0.985405	0.969821	-0.909537	-0.895816	-0.811808	0.959422	-0.926897	-0.878428	-0.687482	0.931778	0.976748	-0.967354	-0.86268	0.982127	-0.979112	0.82835	0.881791	-0.848181	-0.938612	-0.942025	-0.974592	-0.990901	0.926991	-0.927805	-0.936006	0.971427	0.949026
	chr2	9408862	9409558	Peak00017350	0.0273073	0.00868654	0.0268045	0.00716777	0.00595509	6.07098e-05	0.0405295	0.000520079				Peak00112607	-0.905961	0.909907	0.931591	0.902766	0.92527	0.843491	0.891431	-0.86175	0.951763	0.764513	0.66138	-0.973744	0.872346	0.831617	0.566148	-0.942653	-0.902124	0.95019	0.755342	-0.909444	0.902796	-0.827576	-0.775799	0.713128	0.806241	0.938584	0.954997	0.93525	-0.878335	0.830466	0.911345	-0.921695	-0.907739
	chr2	12067213	12068268	Peak00017593	0.0260457	0.00380935	0.0287654	0.0224383	0.0167222	0.012862	0.0101899	0.00804407				Peak00112704	-0.975651	0.873871	0.90913	0.896613	0.884171	0.954586	0.915253	-0.954107	0.953846	0.86139	0.882732	-0.925392	0.954493	0.661037	0.836335	-0.963335	-0.960481	0.84203	0.934381	-0.935083	0.936937	-0.943175	-0.671701	0.887959	0.814934	0.973066	0.850312	0.911469	-0.779773	0.940485	0.960849	-0.86273	-0.813983
	chr2	20231168	20232210	Peak00018236	0.0248084	0.00882448	0.0188724	0.00396372	0.0146605	0.0152775	0.00375932	0.00288329				Peak00112790	-0.989137	0.955048	0.958791	0.939756	0.959682	0.940528	0.968696	-0.97206	0.954171	0.886136	0.836678	-0.968845	0.955424	0.810888	0.745601	-0.963622	-0.981036	0.940951	0.898763	-0.984088	0.977097	-0.892814	-0.810724	0.868049	0.896885	0.977227	0.953529	0.98345	-0.891255	0.94612	0.966583	-0.929962	-0.921664
	chr2	20290906	20292074	Peak00018242	0.0240866	0.00557033	0.00572156	0.00958662	0.00916776	0.00490903	0.0302541	0.0162839				Peak00113398	0.962561	-0.916305	-0.96044	-0.931071	-0.945998	-0.936864	-0.946313	0.956719	-0.984423	-0.872651	-0.829222	0.987332	-0.960425	-0.770583	-0.755805	0.992699	0.979591	-0.932797	-0.892732	0.952563	-0.954165	0.928374	0.753346	-0.852671	-0.860535	-0.993155	-0.934238	-0.954334	0.851316	-0.935803	-0.9769	0.954119	0.885546
	chr2	27121573	27123029	Peak00018804	0.0294991	0.00999288	0.0146251	0.0198712	0.0182958	0.00935936	0.0138035	0.00953729				Peak00113821	0.964208	-0.966855	-0.889341	-0.86212	-0.988688	-0.861358	-0.983953	0.954781	-0.882339	-0.863512	-0.774461	0.944276	-0.894721	-0.910261	-0.625885	0.901939	0.969199	-0.97401	-0.827237	0.994949	-0.986043	0.770722	0.916535	-0.814257	-0.963654	-0.907017	-0.970473	-0.98182	0.965828	-0.898554	-0.909822	0.94615	0.978833
	chr2	27931742	27932682	Peak00018971	0.0240518	0.00830539	0.00189963	0.00422653	0.00788789	0.00760586	0.00218332	0.000537725				Peak00113822	0.977447	-0.930495	-0.96798	-0.936607	-0.956703	-0.947582	-0.960819	0.972282	-0.973425	-0.894337	-0.850207	0.980101	-0.969782	-0.782436	-0.771478	0.982927	0.987534	-0.937943	-0.909401	0.969033	-0.966876	0.9228	0.776044	-0.875498	-0.886204	-0.990358	-0.942104	-0.967453	0.865404	-0.953765	-0.980461	0.947027	0.900319
	chr2	51868924	51869789	Peak00021679	0.0230192	0.0131143	0.000645626	0.0157283	0.00676497	0.0206036	0.0161331	0.00379048				Peak00114153	-0.934183	0.84375	0.910571	0.926301	0.835964	0.981575	0.890919	-0.949513	0.90213	0.913798	0.947519	-0.855111	0.964714	0.579879	0.922416	-0.91487	-0.923602	0.782556	0.97783	-0.886121	0.899938	-0.949135	-0.607008	0.949424	0.779717	0.947023	0.792576	0.874917	-0.686282	0.965465	0.952311	-0.815965	-0.735232
	chr2	59736303	59737051	Peak00022238	0.0232933	0.00695573	0.0118024	0.0134345	0.00732867	0.0232371	0.00862422	0.00277116				Peak00115880	-0.966262	0.884765	0.906149	0.916012	0.907786	0.984226	0.94548	-0.980352	0.91262	0.952484	0.954521	-0.885071	0.981474	0.672724	0.885041	-0.925015	-0.960471	0.858354	0.98212	-0.931927	0.954659	-0.917757	-0.691102	0.965611	0.861085	0.950384	0.836909	0.904048	-0.764011	0.982876	0.978412	-0.870267	-0.808847
	chr2	61061692	61062872	Peak00022492	0.0248962	0.000830158	0.0183947	0.0122415	0.010107	0.0060784	0.0162152	0.00862839				Peak00116763	-0.932784	0.92587	0.894116	0.905914	0.940019	0.934882	0.974461	-0.982267	0.82713	0.981114	0.926295	-0.852725	0.94469	0.781711	0.807482	-0.853363	-0.947467	0.897114	0.938907	-0.944494	0.96094	-0.810181	-0.817677	0.953616	0.940793	0.889399	0.880297	0.93205	-0.830478	0.971775	0.930478	-0.894382	-0.86726
	chr2	63273680	63274627	Peak00022630	0.0267272	0.012063	0.0147949	0.0227828	0.00482417	0.0139647	0.0426029	0.00380656				Peak00116808	0.980322	-0.929496	-0.919926	-0.897952	-0.959827	-0.942185	-0.980942	0.995264	-0.922114	-0.926721	-0.896829	0.940563	-0.963065	-0.785606	-0.797703	0.945048	0.996319	-0.920906	-0.932693	0.980477	-0.983653	0.883881	0.806647	-0.913001	-0.930683	-0.955824	-0.915135	-0.958418	0.870781	-0.967171	-0.96322	0.93759	0.898646
	chr2	66103606	66104340	Peak00022871	0.0263586	0.0191133	0.00467823	0.0219246	0.00188769	0.0212501	0.0152627	0.000242276				Peak00118283	0.904271	-0.963965	-0.839192	-0.840472	-0.971727	-0.805371	-0.972116	0.925666	-0.831557	-0.83641	-0.725062	0.919988	-0.84076	-0.943472	-0.553493	0.864476	0.938888	-0.966499	-0.76991	0.962478	-0.963582	0.702582	0.946555	-0.765644	-0.95182	-0.862607	-0.962111	-0.96529	0.965023	-0.848608	-0.859107	0.970947	0.966995
	chr2	68975212	68975974	Peak00023091	0.0237994	0.0132275	0.000832073	0.00377403	0.00685806	0.00348622	0.0031871	0.00628181				Peak00118355	-0.971205	0.917091	0.952768	0.907098	0.976124	0.947143	0.973268	-0.981662	0.931996	0.945783	0.886988	-0.94422	0.978934	0.79068	0.788167	-0.941229	-0.985597	0.948794	0.928141	-0.967808	0.97209	-0.886245	-0.794055	0.915999	0.935763	0.956459	0.926391	0.949168	-0.864897	0.975395	0.98122	-0.935396	-0.906057
	chr2	75350659	75351798	Peak00024081	0.0234675	0.0198466	0.00617202	0.0181878	0.0160126	7.17171e-05	0.0126441	0.00645137				Peak00118955	-0.925987	0.974092	0.878465	0.858836	0.987172	0.81908	0.972603	-0.923676	0.850403	0.840021	0.71476	-0.932654	0.857057	0.955291	0.547838	-0.870217	-0.939009	0.988593	0.771677	-0.975887	0.96688	-0.714209	-0.951011	0.766903	0.959551	0.875613	0.986807	0.980437	-0.982098	0.860838	0.876557	-0.953605	-0.992059
	chr2	75515208	75516547	Peak00024124	0.0242121	0.0101863	0.0236258	0.0180511	0.00607203	0.0041221	0.0248681	0.012932				Peak00120011	0.92688	-0.948669	-0.906621	-0.872869	-0.96697	-0.834776	-0.953098	0.923622	-0.916388	-0.80906	-0.713491	0.9808	-0.875573	-0.900074	-0.585302	0.936987	0.958102	-0.970224	-0.780828	0.964417	-0.952172	0.79698	0.885288	-0.750685	-0.909284	-0.927207	-0.98243	-0.976032	0.94892	-0.861376	-0.898737	0.980624	0.959342
	chr2	76145468	76146331	Peak00024291	0.0305015	0.00438151	0.00204698	0.000549859	0.00128934	0.00881283	0.00511434	0.00644879				Peak00120932	0.913928	-0.971929	-0.893699	-0.878781	-0.984974	-0.829521	-0.972481	0.927109	-0.8561	-0.85609	-0.727886	0.935967	-0.867575	-0.945578	-0.567481	0.877676	0.93964	-0.988546	-0.781908	0.965733	-0.961266	0.730559	0.938643	-0.779143	-0.952315	-0.884267	-0.98684	-0.979406	0.964822	-0.87028	-0.884673	0.968654	0.978757
	chr2	92667215	92668093	Peak00025357	0.0231102	0.0077098	0.00434234	0.0195734	0.0218858	0.0200043	0.00173637	0.00113852				Peak00121315	0.926406	-0.96834	-0.891003	-0.863862	-0.968332	-0.80933	-0.95143	0.906499	-0.877458	-0.791983	-0.676258	0.955077	-0.845837	-0.940278	-0.528353	0.894233	0.934153	-0.976316	-0.748157	0.970908	-0.951339	0.737813	0.928875	-0.726458	-0.921542	-0.8935	-0.994225	-0.984706	0.979251	-0.839474	-0.870142	0.948277	0.986244
	chr2	92676524	92677334	Peak00025359	0.0258101	0.00363148	0.0101122	0.00412098	0.0267282	0.0184047	0.0390002	0.00197539				Peak00121357	-0.940903	0.92696	0.961402	0.88733	0.968953	0.862803	0.935964	-0.916865	0.929218	0.83428	0.730493	-0.972563	0.908816	0.863954	0.623852	-0.93049	-0.947895	0.973558	0.804552	-0.958915	0.935246	-0.827117	-0.84524	0.778572	0.908557	0.935693	0.982624	0.96774	-0.925875	0.892004	0.924856	-0.932994	-0.955746
	chr2	104994329	104994956	Peak00026283	0.0232905	0.00442304	0.0252012	0.0175981	0.0124135	0.00482605	0.00103184	0.0042065				Peak00121391	-0.765309	0.878729	0.722106	0.685972	0.889175	0.586799	0.83593	-0.736779	0.698103	0.623002	0.43511	-0.830804	0.644824	0.989253	0.231348	-0.713168	-0.77955	0.927508	0.509914	-0.853944	0.828386	-0.478991	-0.959218	0.50761	0.862876	0.700462	0.931174	0.874198	-0.973601	0.640691	0.684082	-0.85848	-0.960141
	chr2	105206657	105207661	Peak00026324	0.0256275	0.0261366	0.00118708	0.0101993	0.0144167	0.0132089	0.0269455	0.00202679				Peak00121521	-0.960968	0.976852	0.939046	0.933816	0.990895	0.911611	0.988102	-0.963814	0.910107	0.911369	0.812758	-0.950482	0.934784	0.886443	0.679504	-0.921468	-0.965995	0.984074	0.867182	-0.980392	0.985301	-0.817525	-0.877431	0.859528	0.939307	0.937919	0.974022	0.98578	-0.925812	0.931891	0.949819	-0.957175	-0.955158
	chr2	106883343	106884445	Peak00026564	0.0234992	0.00155825	0.0317354	0.00754417	0.00441577	0.0135474	0.0360357	0.00743518				Peak00122609	0.972886	-0.959022	-0.941513	-0.910863	-0.985996	-0.904394	-0.978318	0.96328	-0.946479	-0.8751	-0.797309	0.983498	-0.935727	-0.867307	-0.680416	0.958923	0.984456	-0.977056	-0.859491	0.986932	-0.982345	0.852565	0.85679	-0.833499	-0.926732	-0.961192	-0.97549	-0.984918	0.930644	-0.923369	-0.954011	0.96834	0.954566
	chr2	106893342	106893965	Peak00026567	0.0233449	0.028476	0.00290486	0.0290126	0.000980706	0.0211551	0.00821621	0.00538425				Peak00122610	0.948025	-0.876619	-0.976457	-0.926533	-0.912074	-0.934307	-0.903785	0.925624	-0.993215	-0.844922	-0.809864	0.976605	-0.957621	-0.711796	-0.765459	0.989987	0.952925	-0.902286	-0.882537	0.921487	-0.915133	0.951859	0.687242	-0.834265	-0.811373	-0.993595	-0.910755	-0.926916	0.805673	-0.924296	-0.972957	0.910016	0.849109
	chr2	110134682	110135564	Peak00026744	0.0362068	0.00582615	0.014259	0.00510811	0.0343288	0.00052185	0.00996437	0.0091476				Peak00122921	-0.8712	0.949458	0.795304	0.826242	0.930436	0.797108	0.951336	-0.905557	0.706886	0.881342	0.76275	-0.794082	0.812236	0.910326	0.576574	-0.738629	-0.873206	0.909584	0.782853	-0.928418	0.933406	-0.611172	-0.944681	0.814578	0.957369	0.772896	0.901408	0.927575	-0.913818	0.852555	0.809872	-0.862735	-0.925438
	chr2	115131890	115132969	Peak00027081	0.022911	0.0278115	0.0211066	0.0161797	0.00492893	0.00570497	0.0023619	0.00380395				Peak00123403	-0.953559	0.864644	0.951922	0.920987	0.904706	0.983527	0.929399	-0.973807	0.914023	0.960857	0.951946	-0.887918	0.993893	0.656568	0.901024	-0.922323	-0.956342	0.858239	0.980983	-0.921704	0.929196	-0.936691	-0.678473	0.966522	0.865713	0.953386	0.848567	0.903366	-0.752682	0.99665	0.979862	-0.861265	-0.80672
	chr2	116639818	116640705	Peak00027284	0.0284125	0.0140812	0.0136715	0.0299063	0.018414	0.024327	0.0296776	0.00687803				Peak00123516	0.984849	-0.929069	-0.95324	-0.918273	-0.96117	-0.941521	-0.964427	0.974353	-0.970822	-0.88905	-0.849013	0.97961	-0.96554	-0.787843	-0.764332	0.981124	0.992323	-0.939153	-0.907122	0.976175	-0.973615	0.914058	0.783839	-0.872372	-0.896004	-0.98543	-0.938992	-0.965506	0.87594	-0.950343	-0.977701	0.945066	0.907561
	chr2	125492098	125493273	Peak00028080	0.0237395	0.00789175	0.0148788	0.000662292	0.0404556	0.0593437	0.00629809	0.000664609				Peak00123748	-0.966465	0.949623	0.925851	0.91536	0.965385	0.937227	0.987652	-0.991529	0.87403	0.955717	0.89759	-0.904693	0.954267	0.817412	0.781309	-0.896067	-0.974046	0.929694	0.927319	-0.977933	0.98051	-0.835867	-0.845651	0.927611	0.953826	0.923839	0.925276	0.966606	-0.879823	0.972109	0.947075	-0.918107	-0.91219
	chr2	128490824	128492111	Peak00028427	0.0232746	0.00823068	0.0231442	0.0147505	0.0315061	0.00680564	0.0246947	0.00178731				Peak00124623	-0.973156	0.883218	0.96985	0.933961	0.916325	0.971265	0.923986	-0.95609	0.981053	0.893668	0.878442	-0.952985	0.984165	0.689062	0.832633	-0.979999	-0.966265	0.889663	0.937358	-0.93622	0.937086	-0.962796	-0.681303	0.897816	0.833224	0.993925	0.889358	0.926659	-0.791647	0.962401	0.991436	-0.891041	-0.838961
	chr2	128709178	128709725	Peak00028445	0.0240855	0.0120523	0.00990421	0.0195965	0.0345783	0.0238138	0.00889503	0.00663538				Peak00124727	-0.852346	0.810323	0.775778	0.831977	0.810784	0.912047	0.885496	-0.925849	0.722268	0.962152	0.973136	-0.708505	0.893466	0.594317	0.886868	-0.754946	-0.860494	0.737783	0.953118	-0.836352	0.875349	-0.776265	-0.655871	0.976152	0.830334	0.802747	0.708568	0.804734	-0.654617	0.934296	0.864275	-0.765329	-0.696735
	chr2	133338441	133339529	Peak00028967	0.0230252	0.00738843	0.000273289	0.00742837	0.0371068	0.0235623	0.00564439	0.0109036				Peak00125470	-0.930929	0.78697	0.913771	0.854224	0.857337	0.950281	0.87228	-0.932437	0.951538	0.878052	0.908261	-0.904324	0.969899	0.57154	0.890764	-0.956598	-0.945496	0.809812	0.947003	-0.88035	0.886178	-0.975578	-0.578449	0.903384	0.791333	0.961907	0.796323	0.846633	-0.699586	0.949531	0.966615	-0.847371	-0.748895
	chr2	137853375	137854305	Peak00029405	0.027933	0.00273776	0.00584159	0.00403252	0.00472506	0.00115257	0.00269165	0.00862009				Peak00126556	-0.962139	0.920969	0.974208	0.974106	0.934711	0.979207	0.947842	-0.964478	0.960031	0.929591	0.885785	-0.942877	0.984757	0.736157	0.817185	-0.961763	-0.959618	0.916029	0.939726	-0.938557	0.952309	-0.932354	-0.723702	0.916254	0.850973	0.984705	0.909038	0.94454	-0.8056	0.969125	0.993249	-0.914728	-0.854568
	chr2	140861156	140861747	Peak00029625	0.0234523	0.0150768	0.0058132	0.0127928	0.0128942	0.000460689	0.0103654	0.00566563				Peak00126855	-0.944035	0.900565	0.985966	0.955044	0.920383	0.936442	0.908902	-0.917381	0.980712	0.854797	0.794955	-0.966548	0.953083	0.742268	0.737946	-0.971394	-0.935801	0.920635	0.872341	-0.920348	0.918145	-0.926278	-0.708735	0.833224	0.811776	0.984506	0.92651	0.937349	-0.815878	0.920484	0.972076	-0.903806	-0.863332
	chr2	152705849	152706603	Peak00030814	0.024248	0.022341	0.0277606	0.0226474	0.021976	0.0122791	0.0247728	0.0109823				Peak00127040	0.954924	-0.880893	-0.959218	-0.934446	-0.910215	-0.957717	-0.91941	0.948204	-0.990166	-0.874662	-0.858509	0.96668	-0.971832	-0.693257	-0.812576	0.994264	0.965491	-0.88938	-0.919068	0.924728	-0.931206	0.964751	0.677213	-0.873986	-0.815011	-0.998779	-0.889998	-0.923225	0.787622	-0.943756	-0.984555	0.91889	0.830025
	chr2	165566684	165567477	Peak00032577	0.0275311	0.00769229	0.00589414	0.00479986	0.00435034	0.0253489	0.00333621	0.0017185				Peak00127081	0.965642	-0.938388	-0.957929	-0.935848	-0.960981	-0.93291	-0.963985	0.966955	-0.969685	-0.885055	-0.830515	0.985714	-0.95678	-0.805742	-0.741868	0.982514	0.985141	-0.947952	-0.890487	0.966417	-0.967937	0.906205	0.793916	-0.857327	-0.886744	-0.985406	-0.950633	-0.970507	0.877028	-0.939075	-0.971668	0.966872	0.907694
	chr2	169133622	169135158	Peak00033422	0.0228864	0.00852917	0.0154019	0.0169251	0.00132847	0.000890651	0.00378167	0.0121224				Peak00127706	0.967896	-0.950475	-0.931363	-0.885823	-0.975874	-0.870723	-0.953988	0.929191	-0.937224	-0.825626	-0.736337	0.977559	-0.904815	-0.878944	-0.61697	0.940411	0.959339	-0.975847	-0.812294	0.980118	-0.964138	0.820711	0.860259	-0.781339	-0.910186	-0.941752	-0.979947	-0.977893	0.945585	-0.887221	-0.929562	0.935242	0.967318
	chr2	169843273	169844132	Peak00033533	0.0237408	0.00127586	0.0158398	0.0136972	0.0476038	0.00250405	0.0123579	0.0081862				Peak00127861	0.964865	-0.864001	-0.954926	-0.917079	-0.888252	-0.954422	-0.898624	0.936041	-0.984024	-0.850804	-0.851584	0.950755	-0.964236	-0.660324	-0.819611	0.982647	0.953245	-0.861474	-0.916807	0.92211	-0.917347	0.967655	0.652009	-0.865626	-0.797068	-0.991488	-0.872678	-0.913033	0.77485	-0.937512	-0.973915	0.871091	0.818156
	chr2	171630850	171631453	Peak00033824	0.0238678	0.00445343	0.00297039	0.030155	0.0146629	0.00709732	0.00513625	0.00795141				Peak00127869	0.844672	-0.931483	-0.827291	-0.795693	-0.938952	-0.71428	-0.910754	0.846176	-0.806053	-0.731825	-0.584737	0.916304	-0.765851	-0.966554	-0.414804	0.831671	0.882248	-0.959617	-0.651504	0.919566	-0.899427	0.640716	0.950524	-0.63832	-0.905117	-0.820645	-0.97551	-0.944019	0.97618	-0.76196	-0.792582	0.947201	0.97203
	chr2	171633177	171634071	Peak00033825	0.0240018	0.022239	0.0233084	0.0118831	0.0107538	0.00432946	0.0178354	0.00420428				Peak00128089	-0.94851	0.966692	0.90576	0.867572	0.985921	0.838947	0.967879	-0.930644	0.892127	0.829979	0.721993	-0.960577	0.878223	0.928439	0.576518	-0.906913	-0.955445	0.985792	0.787768	-0.984995	0.96849	-0.764136	-0.921164	0.769341	0.945639	0.908501	0.991738	0.986491	-0.976607	0.873598	0.898694	-0.952341	-0.989419
	chr3	7943435	7944515	Peak00035229	0.0252162	0.00920907	0.0719813	0.00793564	0.0152952	0.00426119	0.00249229	0.0124341				Peak00128905	0.9677	-0.964651	-0.899185	-0.866591	-0.975952	-0.852982	-0.962923	0.930538	-0.892077	-0.827509	-0.734664	0.946597	-0.88243	-0.904835	-0.595019	0.900971	0.950147	-0.969705	-0.802795	0.98923	-0.971814	0.769835	0.901098	-0.781998	-0.934241	-0.908327	-0.97558	-0.981358	0.965856	-0.878606	-0.903303	0.916314	0.980905
	chr3	10387053	10387846	Peak00035601	0.0261003	0.00850934	0.010632	0.00157061	0.0084265	0.0124152	0.0100803	0.00920319				Peak00128941	-0.84409	0.760495	0.807962	0.866142	0.728233	0.937977	0.816119	-0.890487	0.771049	0.900497	0.963335	-0.710217	0.898519	0.459136	0.949525	-0.792128	-0.829918	0.655223	0.962992	-0.789796	0.818451	-0.870467	-0.513215	0.954756	0.703063	0.842551	0.661758	0.774915	-0.554853	0.921047	0.868759	-0.701208	-0.606896
	chr3	30107954	30108825	Peak00036473	0.028271	0.0345213	0.0189013	0.0167893	0.0231323	0.00530345	0.00589454	0.0064307				Peak00129944	-0.953996	0.893527	0.957922	0.941901	0.92178	0.949496	0.914633	-0.923221	0.975775	0.871665	0.822829	-0.949591	0.959898	0.725756	0.758335	-0.964158	-0.936177	0.914626	0.893658	-0.919518	0.930265	-0.921682	-0.691308	0.85838	0.813233	0.977746	0.899674	0.919892	-0.801592	0.927443	0.98239	-0.891032	-0.850588
	chr3	32594658	32595801	Peak00036771	0.0243409	0.00890381	0.0163003	0.0047504	0.00226841	0.0124378	0.0100735	0.00894117				Peak00130924	-0.970603	0.866248	0.915231	0.875277	0.909691	0.930167	0.911667	-0.935222	0.978206	0.83846	0.832503	-0.956308	0.948013	0.697487	0.774865	-0.978726	-0.961961	0.882937	0.896097	-0.934486	0.935423	-0.932161	-0.684321	0.846097	0.823994	0.976272	0.874543	0.908231	-0.809324	0.919363	0.966759	-0.888326	-0.84402
	chr3	35725043	35725829	Peak00037038	0.026143	0.00389897	0.00970048	0.0151507	0.0121783	0.00180464	0.023315	0.00230588				Peak00131060	0.874389	-0.95437	-0.867088	-0.852684	-0.960556	-0.776213	-0.939348	0.882527	-0.844151	-0.790604	-0.649675	0.93531	-0.818776	-0.954985	-0.487484	0.866061	0.90859	-0.978193	-0.713996	0.936294	-0.92842	0.695717	0.934424	-0.703412	-0.913373	-0.862167	-0.984295	-0.96215	0.963644	-0.81244	-0.844841	0.968409	0.969953
	chr3	38684020	38684916	Peak00037353	0.0275546	0.010835	0.0235195	0.0182939	0.0465376	0.0227128	0.000548425	0.00261695				Peak00131249	0.98698	-0.925808	-0.960365	-0.949469	-0.945636	-0.980393	-0.963248	0.983743	-0.956949	-0.933096	-0.904284	0.944886	-0.988454	-0.743296	-0.829677	0.963482	0.980265	-0.915366	-0.95325	0.963484	-0.97153	0.929948	0.74548	-0.928314	-0.881198	-0.983891	-0.909184	-0.952979	0.829022	-0.979749	-0.993525	0.912104	0.871907
	chr3	39271256	39272090	Peak00037414	0.0230773	0.00291203	0.00224052	0.0196094	0.017986	0.00720991	0.0053645	0.000839949				Peak00131350	-0.954538	0.985433	0.933128	0.920455	0.979552	0.876623	0.974628	-0.943184	0.889704	0.866752	0.759815	-0.945771	0.900413	0.911783	0.623159	-0.90187	-0.949355	0.978073	0.823252	-0.983411	0.972082	-0.783351	-0.907918	0.811826	0.934611	0.919192	0.990298	0.997177	-0.952409	0.901	0.915198	-0.937766	-0.974151
	chr3	42056999	42057870	Peak00037718	0.0247679	0.00982039	0.0122027	0.0218716	0.0244884	0.0101533	0.0222834	0.00479186				Peak00131989	-0.931278	0.886616	0.964426	0.935098	0.921842	0.923345	0.904441	-0.907795	0.983138	0.846195	0.783252	-0.968887	0.944758	0.742651	0.719535	-0.973873	-0.933035	0.925007	0.859436	-0.90877	0.915178	-0.917365	-0.6993	0.8196	0.806083	0.978535	0.915712	0.920394	-0.810748	0.905969	0.970232	-0.917345	-0.85654
	chr3	42587229	42587898	Peak00037732	0.0245792	0.00920386	0.0168696	0.0157445	0.00514306	0.00905992	0.0197001	0.00661478				Peak00132487	-0.98248	0.969788	0.926924	0.914847	0.986801	0.914174	0.984483	-0.964807	0.923718	0.892504	0.812731	-0.955498	0.935145	0.870272	0.684771	-0.93208	-0.972882	0.974128	0.871504	-0.990481	0.991609	-0.828743	-0.863155	0.854762	0.933195	0.944551	0.964061	0.982079	-0.928902	0.929065	0.953419	-0.939592	-0.955436
	chr3	51091440	51092888	Peak00038020	0.0238013	0.00015219	9.40928e-05	0.00938778	0.0178981	0.00517607	0.00840894	0.00795398				Peak00132773	0.92175	-0.895427	-0.946283	-0.91072	-0.919997	-0.889247	-0.912727	0.917093	-0.975991	-0.814284	-0.76083	0.989812	-0.91922	-0.771309	-0.692588	0.98613	0.952997	-0.919276	-0.832948	0.922489	-0.918002	0.906742	0.743984	-0.784708	-0.822879	-0.977049	-0.933222	-0.939168	0.844171	-0.886831	-0.94061	0.957324	0.872445
	chr3	54598351	54600183	Peak00038569	0.0242877	0.011198	0.0119513	0.00888264	0.0304753	0.0130501	0.00328734	0.00196815				Peak00132874	0.869336	-0.948587	-0.882488	-0.865806	-0.959094	-0.789358	-0.938786	0.887661	-0.84731	-0.809786	-0.669019	0.933747	-0.832528	-0.939853	-0.514276	0.869109	0.910004	-0.975772	-0.729789	0.929705	-0.923847	0.71202	0.919964	-0.721952	-0.911781	-0.868379	-0.980822	-0.959217	0.946758	-0.82683	-0.854472	0.971575	0.958254
	chr3	55473065	55473882	Peak00038668	0.023309	0.0107999	0.00342168	0.0132719	0.0121687	0.0422722	0.0036073	0.0121975				Peak00132886	0.982044	-0.926508	-0.978936	-0.946948	-0.944612	-0.958861	-0.950975	0.967869	-0.966896	-0.898723	-0.858844	0.963903	-0.974675	-0.760552	-0.789726	0.970868	0.975777	-0.923676	-0.919651	0.964509	-0.958433	0.928102	0.757811	-0.887253	-0.874611	-0.987622	-0.933287	-0.963989	0.84889	-0.961141	-0.98143	0.914609	0.889409
	chr3	81046666	81047823	Peak00040214	0.0239858	0.00265885	0.0115447	0.00466032	0.0200904	0.0149138	0.00815117	0.00917933				Peak00132959	-0.960211	0.922379	0.97716	0.920532	0.974007	0.922325	0.950896	-0.945789	0.953456	0.894856	0.809955	-0.968617	0.958184	0.81666	0.715203	-0.950861	-0.964175	0.968632	0.874325	-0.958111	0.952461	-0.879066	-0.79638	0.852682	0.904623	0.962831	0.957374	0.957807	-0.882733	0.939818	0.971842	-0.9339	-0.92496
	chr3	82662397	82663204	Peak00040359	0.0243623	0.000276378	0.021549	0.00363513	0.0366305	0.0226407	0.0170854	0.0110237				Peak00132960	-0.927803	0.799261	0.918177	0.898773	0.822797	0.95401	0.84202	-0.895573	0.973215	0.825036	0.856552	-0.904968	0.949722	0.552098	0.854498	-0.964746	-0.908022	0.791503	0.919118	-0.859198	0.868214	-0.984503	-0.535437	0.861562	0.709766	0.974635	0.792638	0.845933	-0.674506	0.913635	0.961529	-0.812953	-0.726162
	chr3	86024005	86024774	Peak00040813	0.0247303	0.0065667	0.0173375	0.01331	0.0321697	0.0147342	0.000576072	0.00544316				Peak00132997	-0.904421	0.858833	0.856024	0.857147	0.90914	0.930653	0.94059	-0.960992	0.803629	0.990675	0.953653	-0.807456	0.943448	0.70341	0.84616	-0.825224	-0.923105	0.855659	0.952426	-0.900057	0.929015	-0.808784	-0.738979	0.972553	0.914531	0.860715	0.810732	0.866955	-0.759846	0.96882	0.925985	-0.853615	-0.805551
	chr3	95695778	95696952	Peak00041767	0.0259926	0.006718	0.00901563	0.003717	0.0263105	0.0127621	0.0290983	0.00727176				Peak00134252	-0.953024	0.853113	0.968692	0.927233	0.898496	0.970357	0.902784	-0.94138	0.98207	0.891664	0.880481	-0.943167	0.985137	0.651132	0.84738	-0.977952	-0.952857	0.8726	0.937646	-0.909688	0.914803	-0.975122	-0.637558	0.897253	0.807612	0.990871	0.86579	0.9007	-0.754046	0.958381	0.99177	-0.881116	-0.807077
	chr3	96920354	96921685	Peak00041953	0.0231583	0.0171895	0.0206917	0.0123909	0.00677457	0.000821022	0.0119926	0.00399249				Peak00134269	-0.984192	0.906505	0.961041	0.916396	0.929999	0.94184	0.932763	-0.952705	0.973375	0.861015	0.835019	-0.966191	0.959652	0.741548	0.773327	-0.975104	-0.971007	0.9074	0.901662	-0.959914	0.947869	-0.929288	-0.737615	0.85873	0.856096	0.984654	0.919918	0.95051	-0.845575	0.940748	0.970207	-0.89685	-0.882005
	chr3	98206380	98207511	Peak00042160	0.0272409	0.0138607	0.00520647	0.000904738	0.0085255	0.0168678	0.00288831	0.00182764				Peak00134668	-0.834504	0.745847	0.877974	0.905669	0.757815	0.923625	0.772675	-0.814134	0.91315	0.808119	0.81063	-0.823052	0.903567	0.491425	0.812076	-0.890271	-0.808979	0.745946	0.87197	-0.75728	0.793537	-0.927368	-0.44416	0.831047	0.611005	0.91314	0.722618	0.766717	-0.567991	0.858078	0.92333	-0.752856	-0.63575
	chr3	99248350	99249307	Peak00042240	0.0238776	0.0123213	0.00124578	0.013109	0.00346513	0.014897	0.0211487	0.00792378				Peak00134690	-0.812798	0.683228	0.796642	0.814282	0.723956	0.93597	0.786731	-0.869587	0.766926	0.929485	0.988317	-0.685332	0.916312	0.395723	0.982927	-0.776679	-0.815095	0.647945	0.975844	-0.744764	0.786617	-0.879249	-0.436249	0.977037	0.698715	0.822905	0.609522	0.707296	-0.493407	0.930054	0.885128	-0.684178	-0.561957
	chr3	107365238	107365960	Peak00043211	0.0230678	0.0145417	0.0051014	0.0044261	0.0265464	0.00536167	0.00235615	0.00245576				Peak00135908	-0.957036	0.888458	0.935085	0.893182	0.917714	0.900743	0.904807	-0.910453	0.990877	0.796299	0.758638	-0.984655	0.9236	0.750157	0.694194	-0.987235	-0.949395	0.912561	0.840721	-0.934031	0.92665	-0.912637	-0.718413	0.785019	0.811518	0.980182	0.91804	0.930159	-0.845234	0.885285	0.952205	-0.910042	-0.87604
	chr3	107833789	107834472	Peak00043313	0.0232055	0.0209172	0.00525126	0.00062357	0.000379958	0.00582732	0.00380695	0.0106677				Peak00136799	-0.900156	0.939406	0.907185	0.862386	0.968683	0.801639	0.924653	-0.870666	0.876165	0.795372	0.647808	-0.941831	0.846527	0.930061	0.500838	-0.874787	-0.901049	0.992005	0.726884	-0.936884	0.922769	-0.724984	-0.893373	0.713375	0.902377	0.878794	0.986918	0.95438	-0.953094	0.828654	0.876799	-0.927002	-0.975272
	chr3	113698777	113699502	Peak00043623	0.0241898	0.00467339	0.0217939	0.0269343	0.0165731	0.0163429	0.00408554	0.00132869				Peak00136860	-0.875597	0.80761	0.870597	0.922037	0.80221	0.977491	0.864663	-0.920671	0.830666	0.955301	0.975023	-0.771502	0.949735	0.534111	0.941481	-0.840687	-0.867468	0.74716	0.984714	-0.824963	0.864041	-0.898802	-0.559213	0.983009	0.752398	0.889322	0.728193	0.816446	-0.607801	0.959314	0.931669	-0.772198	-0.669811
	chr3	126770683	126771381	Peak00044606	0.02509	0.0206035	0.00728746	0.0169739	0.0269583	0.0164158	0.0325175	0.00726987				Peak00137506	-0.782294	0.876009	0.736024	0.690169	0.891198	0.598503	0.832858	-0.737419	0.724044	0.614751	0.433988	-0.846444	0.656371	0.977389	0.239904	-0.732835	-0.786212	0.930334	0.516493	-0.860327	0.831432	-0.503616	-0.94174	0.506411	0.853775	0.718405	0.93455	0.87669	-0.973585	0.645473	0.698986	-0.852336	-0.962602
	chr3	127205908	127206562	Peak00044645	0.0237902	0.00862342	0.0160153	0.0237169	0.0031105	0.0189386	0.0302225	0.0075583				Peak00137607	0.925706	-0.850866	-0.925859	-0.90363	-0.886676	-0.949136	-0.914888	0.958834	-0.947073	-0.898284	-0.903493	0.930229	-0.965387	-0.65394	-0.860948	0.9682	0.965497	-0.848144	-0.939143	0.905111	-0.916511	0.955905	0.662997	-0.902738	-0.82395	-0.972577	-0.848545	-0.897069	0.750063	-0.952643	-0.962842	0.918675	0.789008
	chr3	128191752	128192905	Peak00044775	0.0257403	0.0219705	0.00339469	0.0136994	0.0145229	0.000332668	0.00737116	0.00457469				Peak00137748	-0.958722	0.900472	0.94646	0.961751	0.907712	0.994719	0.943094	-0.976647	0.932748	0.952379	0.940389	-0.904555	0.989675	0.681197	0.881324	-0.942294	-0.956781	0.870156	0.977141	-0.927069	0.947356	-0.939373	-0.68944	0.958036	0.842841	0.971181	0.862144	0.921852	-0.761535	0.98555	0.987511	-0.886643	-0.811027
	chr3	130127571	130128283	Peak00045014	0.0233677	0.00640014	0.0130248	0.00128093	0.0164564	0.0193909	0.0052639	0.0101662				Peak00139625	-0.877646	0.793055	0.836054	0.883427	0.796117	0.966889	0.86527	-0.925732	0.807055	0.955574	0.991195	-0.750998	0.940472	0.521777	0.951795	-0.823047	-0.870511	0.728579	0.99043	-0.827434	0.866541	-0.881148	-0.561287	0.991089	0.767232	0.869525	0.704394	0.802122	-0.605826	0.957993	0.918087	-0.757791	-0.66266
	chr3	130160894	130162002	Peak00045017	0.0293364	0.000154398	0.0011872	0.00142707	0.0252206	0.0165979	0.00794442	0.00544303				Peak00139683	0.965058	-0.894703	-0.96536	-0.920106	-0.924027	-0.931756	-0.919143	0.936443	-0.992416	-0.841124	-0.808617	0.983065	-0.953738	-0.736499	-0.753226	0.992333	0.964695	-0.911379	-0.881638	0.941855	-0.933714	0.940651	0.716886	-0.832306	-0.829995	-0.993826	-0.92154	-0.941399	0.833639	-0.923552	-0.970995	0.916375	0.870749
	chr3	138270317	138271523	Peak00045980	0.0237648	0.0061502	0.0116093	0.0017507	0.0101792	0.00960689	0.00376383	0.00241213				Peak00140122	0.978411	-0.933443	-0.90628	-0.918003	-0.944871	-0.962283	-0.980215	0.996408	-0.904697	-0.947801	-0.925483	0.909961	-0.966636	-0.762018	-0.82613	0.926136	0.980886	-0.901526	-0.955486	0.969248	-0.984633	0.879211	0.785011	-0.942793	-0.912558	-0.947154	-0.889603	-0.947687	0.839945	-0.974966	-0.96598	0.913265	0.87222
	chr3	139663668	139664396	Peak00046135	0.0256514	0.000677474	0.000769118	0.00600309	0.0216811	0.0279214	0.0443058	0.000579027				Peak00141548	-0.732959	0.60607	0.751111	0.804968	0.609555	0.903577	0.68682	-0.783286	0.720835	0.857069	0.939216	-0.605197	0.858633	0.266243	0.975631	-0.721318	-0.717555	0.539111	0.931742	-0.641659	0.691121	-0.865207	-0.295944	0.925579	0.552616	0.776746	0.513823	0.623922	-0.359566	0.863434	0.828547	-0.583347	-0.436598
	chr3	143576317	143577232	Peak00046503	0.0253958	0.0108031	0.0168791	0.0416495	0.0458295	0.00349316	0.00998057	0.00506121				Peak00141947	0.885663	-0.801746	-0.903997	-0.87162	-0.852366	-0.913617	-0.868524	0.913274	-0.958213	-0.840545	-0.849216	0.932723	-0.93633	-0.613177	-0.822771	0.974855	0.937633	-0.823961	-0.893624	0.860052	-0.87396	0.9594	0.602402	-0.844136	-0.763979	-0.965193	-0.820126	-0.855587	0.710395	-0.906465	-0.943272	0.912819	0.7489
	chr4	5807589	5808354	Peak00048519	0.0239101	0.0166213	0.00798251	0.0239266	0.0323277	0.00313478	0.0214678	0.00963305				Peak00141989	0.980637	-0.910062	-0.967863	-0.935757	-0.937657	-0.959519	-0.94274	0.963092	-0.983685	-0.886809	-0.858279	0.971648	-0.97588	-0.738633	-0.795702	0.986514	0.977976	-0.916087	-0.920532	0.955942	-0.955011	0.944395	0.728981	-0.881088	-0.856432	-0.995842	-0.918308	-0.949484	0.8333	-0.954731	-0.987541	0.918682	0.87343
	chr4	6839477	6840453	Peak00048590	0.0253263	0.00876792	0.00327263	0.019788	0.0193896	0.0113135	0.01179	0.00286535				Peak00142145	0.892257	-0.826366	-0.926969	-0.865941	-0.85881	-0.851314	-0.836655	0.84989	-0.984442	-0.724939	-0.689304	0.974327	-0.881631	-0.691048	-0.655599	0.979029	0.903797	-0.865543	-0.780099	0.870082	-0.854875	0.914861	0.64683	-0.711233	-0.732868	-0.962781	-0.886962	-0.884676	0.786305	-0.830407	-0.911181	0.889193	0.818064
	chr4	7214764	7215659	Peak00048621	0.022957	0.00831305	0.0102431	0.00954973	0.0160615	0.00598433	0.0156054	0.00281168				Peak00142749	-0.906591	0.811153	0.887708	0.900243	0.850515	0.980453	0.88696	-0.935108	0.870822	0.963007	0.969108	-0.81522	0.972604	0.572921	0.923237	-0.873486	-0.900927	0.799434	0.985536	-0.855183	0.891176	-0.911608	-0.585321	0.980406	0.797627	0.910628	0.759657	0.82884	-0.655556	0.97247	0.962563	-0.805099	-0.718332
	chr4	13767255	13768109	Peak00049246	0.0235379	0.0185938	0.00309315	0.0157479	0.0122171	0.0305743	0.0225251	0.00569885				Peak00142758	-0.969388	0.906464	0.927662	0.909869	0.951904	0.967971	0.970675	-0.990966	0.911205	0.9685	0.935643	-0.909109	0.984629	0.743459	0.843466	-0.925049	-0.978672	0.910585	0.963662	-0.955696	0.971067	-0.892627	-0.75965	0.955964	0.919336	0.947396	0.884233	0.929993	-0.821813	0.989027	0.980951	-0.909825	-0.864789
	chr4	29039812	29040568	Peak00049859	0.0283105	0.0110953	0.00687269	0.00989086	0.0083903	0.023768	0.0257603	0.000239043				Peak00143318	-0.858527	0.725251	0.84874	0.860224	0.769733	0.962098	0.81464	-0.887427	0.866383	0.909034	0.958454	-0.779957	0.94771	0.445687	0.95603	-0.86724	-0.859121	0.712074	0.973126	-0.78466	0.825363	-0.941869	-0.45462	0.951851	0.69812	0.896863	0.674705	0.754907	-0.548604	0.936123	0.936908	-0.752182	-0.615047
	chr4	35051838	35052696	Peak00050457	0.0254062	0.00961695	0.00694436	0.0118599	0.00188474	0.00627542	0.00434991	0.00441904				Peak00143560	-0.951759	0.867129	0.875013	0.876557	0.905419	0.963219	0.944965	-0.980677	0.883609	0.955677	0.961203	-0.86659	0.968006	0.67168	0.88214	-0.903954	-0.960579	0.848084	0.976496	-0.926368	0.950296	-0.891702	-0.701182	0.965907	0.880587	0.925336	0.81927	0.887752	-0.763256	0.977009	0.960029	-0.871545	-0.803322
	chr4	45727480	45728422	Peak00051158	0.0261221	0.00453589	0.00681887	0.00161659	0.0158659	0.00118351	0.00311453	0.00362311				Peak00144025	-0.956849	0.841426	0.951214	0.909743	0.891554	0.981565	0.908454	-0.957905	0.950806	0.924308	0.92989	-0.909489	0.993423	0.624781	0.896112	-0.952378	-0.955826	0.848898	0.970429	-0.911086	0.917902	-0.9683	-0.632405	0.939692	0.828262	0.972866	0.837593	0.888353	-0.735892	0.98075	0.98836	-0.857725	-0.79028
	chr4	54170222	54171231	Peak00051860	0.0276385	0.0215888	0.0053459	0.0256947	0.0221202	0.00260302	0.00659831	0.00796603				Peak00144353	-0.920575	0.912708	0.851656	0.865064	0.951627	0.904783	0.970402	-0.960909	0.823889	0.959191	0.889645	-0.853008	0.922371	0.805328	0.748385	-0.845813	-0.937878	0.916283	0.904591	-0.93436	0.962738	-0.772387	-0.822511	0.920352	0.941885	0.869639	0.870989	0.90886	-0.843232	0.939648	0.922601	-0.90542	-0.875995
	chr4	63437206	63438100	Peak00052808	0.0262068	0.00437893	0.000158411	0.0355043	0.0127825	0.0315532	0.0163305	0.000695935				Peak00144383	-0.928837	0.966855	0.882717	0.862516	0.98897	0.844436	0.982632	-0.943812	0.826321	0.893714	0.774514	-0.902564	0.880318	0.931524	0.608255	-0.848086	-0.942367	0.977607	0.815172	-0.975313	0.970943	-0.717433	-0.942862	0.824528	0.983546	0.865361	0.966793	0.971745	-0.959038	0.896697	0.887419	-0.93683	-0.976779
	chr4	65243203	65243739	Peak00052972	0.0242945	0.00182192	0.0258471	0.0217547	0.0366488	0.00312061	0.0214235	0.00627391				Peak00144418	-0.865245	0.790841	0.831624	0.876532	0.803667	0.958821	0.869146	-0.925232	0.793151	0.96827	0.99207	-0.744431	0.937871	0.534906	0.94354	-0.811201	-0.868427	0.737423	0.985849	-0.822824	0.865161	-0.864462	-0.574298	0.993877	0.781989	0.857738	0.705602	0.797901	-0.608893	0.958162	0.913945	-0.767987	-0.666349
	chr4	71453000	71454192	Peak00053267	0.023071	0.0103978	0.021347	0.0272608	0.0170927	0.0324585	0.0212356	0.00586319				Peak00144423	-0.934557	0.869003	0.976407	0.957404	0.899166	0.984582	0.913489	-0.948539	0.924754	0.952279	0.918927	-0.891258	0.990724	0.661182	0.87232	-0.922119	-0.930616	0.870427	0.960264	-0.899711	0.91178	-0.936948	-0.66062	0.946715	0.831333	0.958048	0.859761	0.901383	-0.737808	0.982776	0.984218	-0.858788	-0.800193
	chr4	72627201	72628156	Peak00053355	0.0250968	0.0162911	0.0191346	0.00673852	0.0171881	0.0141722	0.0119639	0.0122994				Peak00144737	0.959288	-0.915554	-0.938265	-0.917433	-0.948178	-0.952541	-0.971108	0.992922	-0.924677	-0.943118	-0.911969	0.937114	-0.973874	-0.758972	-0.826242	0.948508	0.990098	-0.911142	-0.943815	0.95939	-0.966753	0.905041	0.77757	-0.926485	-0.913468	-0.961948	-0.906331	-0.9484	0.837194	-0.976632	-0.969343	0.94483	0.871772
	chr4	72946254	72947338	Peak00053360	0.0263423	0.0167867	0.0258982	0.0157949	0.0269682	0.00498819	0.00485557	0.0100555				Peak00144964	0.799952	-0.924301	-0.754483	-0.747578	-0.918161	-0.657307	-0.895131	0.811084	-0.706979	-0.719499	-0.549562	0.838938	-0.704163	-0.993799	-0.344458	0.737474	0.829999	-0.937975	-0.602736	0.89243	-0.877879	0.526668	0.988862	-0.612291	-0.914293	-0.736048	-0.944399	-0.914135	0.976192	-0.717825	-0.728111	0.901922	0.965461
	chr4	74612565	74613514	Peak00053385	0.0255588	0.00936532	0.00888178	0.0147855	0.0237083	0.0048109	0.00281379	0.00359918				Peak00144995	0.938208	-0.934464	-0.876075	-0.867311	-0.961935	-0.891994	-0.985153	0.982424	-0.866172	-0.919563	-0.865052	0.916737	-0.92033	-0.83546	-0.735276	0.902869	0.980539	-0.926788	-0.888863	0.968089	-0.976189	0.810557	0.862402	-0.88302	-0.954808	-0.909464	-0.917294	-0.952584	0.89241	-0.935059	-0.919106	0.961766	0.909422
	chr4	80690833	80691411	Peak00053569	0.0237174	0.011718	0.00123429	0.013602	0.0131148	0.0210064	0.0284513	0.00704389				Peak00146317	0.873805	-0.952012	-0.821651	-0.805155	-0.934016	-0.724864	-0.906057	0.832693	-0.776112	-0.730988	-0.577424	0.873845	-0.757769	-0.972385	-0.397963	0.784996	0.851428	-0.953829	-0.652962	0.930961	-0.905649	0.601409	0.958936	-0.648368	-0.902482	-0.795395	-0.969777	-0.947797	0.985098	-0.760769	-0.786288	0.86682	0.987105
	chr4	82634183	82634803	Peak00053794	0.0254591	0.0169378	0.00101239	0.0177824	0.00570088	0.0115605	0.000319204	0.00567421				Peak00146411	-0.878356	0.837111	0.91258	0.823184	0.908142	0.801318	0.848927	-0.826862	0.945393	0.728298	0.628732	-0.965032	0.854862	0.788416	0.546153	-0.93057	-0.887605	0.93144	0.72195	-0.878024	0.86127	-0.821162	-0.728985	0.674354	0.797241	0.914172	0.923084	0.885139	-0.853881	0.80538	0.892279	-0.897466	-0.885816
	chr4	87920345	87921334	Peak00054501	0.0250578	0.00101194	0.018748	0.00164993	0.0327581	0.0106366	0.004788	0.00215134				Peak00146622	0.967218	-0.905717	-0.966829	-0.93435	-0.944743	-0.960675	-0.951267	0.972781	-0.975414	-0.911377	-0.878169	0.969361	-0.982683	-0.741585	-0.810936	0.984433	0.985025	-0.921027	-0.930374	0.950985	-0.95605	0.943382	0.735068	-0.897815	-0.872426	-0.992364	-0.915813	-0.945408	0.827463	-0.965234	-0.990138	0.941581	0.868375
	chr4	95747409	95748141	Peak00054931	0.0239682	0.0101229	0.0248657	0.0142254	0.0131849	0.0316881	0.0163017	0.00209445				Peak00147707	0.903118	-0.967482	-0.822958	-0.822554	-0.94902	-0.764745	-0.933965	0.86784	-0.788146	-0.774598	-0.638272	0.875697	-0.789659	-0.963335	-0.456739	0.799932	0.876966	-0.956999	-0.704726	0.951852	-0.93635	0.627187	0.957992	-0.70332	-0.923002	-0.813763	-0.963022	-0.957205	0.982472	-0.797444	-0.815658	0.875872	0.98636
	chr4	100409502	100410128	Peak00055514	0.0251553	0.00334194	0.0246771	0.00681469	0.00954939	0.0104499	0.00818655	0.000817642				Peak00148419	-0.91841	0.916724	0.917183	0.852793	0.947536	0.808546	0.906048	-0.870806	0.929513	0.749849	0.64081	-0.979746	0.854244	0.879951	0.527015	-0.928279	-0.920257	0.966279	0.731292	-0.93973	0.915072	-0.789538	-0.842173	0.690922	0.863325	0.918294	0.978768	0.952245	-0.937588	0.823352	0.887663	-0.928584	-0.955455
	chr4	100856887	100857948	Peak00055577	0.0274898	0.00998239	0.0132394	0.0130594	0.0355124	0.00483617	0.00543072	0.00722299				Peak00149640	-0.96841	0.971171	0.931099	0.94733	0.972019	0.941738	0.992561	-0.986043	0.917059	0.931242	0.867289	-0.943497	0.952759	0.838078	0.749928	-0.936777	-0.979194	0.950877	0.911235	-0.978464	0.991277	-0.855694	-0.841975	0.899501	0.922948	0.954105	0.945122	0.979988	-0.889262	0.954022	0.961791	-0.957129	-0.918167
	chr4	105340970	105341919	Peak00056069	0.0257321	0.0113751	0.0056853	0.0220915	0.0252751	0.0073706	0.024388	0.000509204				Peak00149876	-0.945863	0.822696	0.93879	0.854771	0.886345	0.918139	0.882658	-0.924778	0.9701	0.833395	0.835181	-0.948892	0.950104	0.6511	0.80427	-0.97297	-0.956034	0.854868	0.89387	-0.912038	0.897196	-0.954147	-0.650058	0.841785	0.816229	0.971113	0.861443	0.889735	-0.777265	0.924816	0.954249	-0.873187	-0.817189
	chr4	105421402	105422146	Peak00056084	0.0237012	0.0223058	0.0110035	0.0215432	0.0138753	0.0113983	0.00990799	0.00145354				Peak00155060	-0.946242	0.836167	0.939862	0.925425	0.865845	0.980265	0.88735	-0.935475	0.970363	0.888	0.9026	-0.914627	0.979763	0.600079	0.8802	-0.967637	-0.937557	0.831312	0.954132	-0.889888	0.904635	-0.98198	-0.591081	0.911587	0.770513	0.98351	0.822908	0.876357	-0.708605	0.954129	0.985859	-0.8517	-0.762152
	chr4	106100209	106101118	Peak00056195	0.0270399	0.00678152	0.00524111	0.0048603	0.00473166	0.0137288	0.00143323	0.00365914				Peak00155139	-0.872578	0.722987	0.898564	0.863052	0.78669	0.959584	0.812534	-0.889894	0.912836	0.888059	0.931842	-0.831289	0.962669	0.458039	0.945657	-0.909749	-0.882193	0.736697	0.960535	-0.80087	0.822565	-0.982165	-0.460641	0.925562	0.707045	0.930648	0.714387	0.776677	-0.576694	0.941299	0.952011	-0.777216	-0.643921
	chr4	107561884	107562645	Peak00056476	0.0238857	0.0173258	0.00667199	0.00371832	0.0251099	0.0246539	0.00449933	0.0127029				Peak00155261	0.8112	-0.925363	-0.780961	-0.759991	-0.908457	-0.654954	-0.875556	0.79147	-0.729227	-0.682545	-0.510455	0.853141	-0.699549	-0.98808	-0.320618	0.748201	0.818169	-0.937173	-0.582246	0.893387	-0.865096	0.541024	0.97386	-0.580515	-0.886439	-0.749046	-0.959631	-0.922651	0.981398	-0.704427	-0.727977	0.875326	0.973498
	chr4	114321501	114322328	Peak00056914	0.0342273	0.00600902	0.0211585	0.0119304	0.0158171	0.0088463	0.0342777	0.00269447				Peak00155326	-0.931194	0.914287	0.941606	0.870663	0.966893	0.881461	0.952879	-0.946522	0.854591	0.91861	0.822006	-0.90219	0.925466	0.838602	0.704178	-0.866668	-0.945762	0.946609	0.861246	-0.955218	0.938171	-0.795821	-0.856448	0.865039	0.961843	0.891721	0.942816	0.948969	-0.895817	0.938615	0.917074	-0.901783	-0.93239
	chr4	114496530	114497421	Peak00056952	0.0273761	0.00374431	0.0432047	0.0283283	0.0356844	0.0133833	0.0208791	0.000974433				Peak00155350	0.988643	-0.94998	-0.954324	-0.943069	-0.965187	-0.963518	-0.982599	0.992627	-0.937759	-0.936549	-0.892396	0.947435	-0.976619	-0.793877	-0.797658	0.951052	0.988252	-0.935958	-0.938341	0.98218	-0.985852	0.896607	0.80351	-0.919948	-0.917678	-0.971149	-0.933946	-0.973607	0.870228	-0.976134	-0.979941	0.930835	0.906037
	chr4	114650619	114651561	Peak00056991	0.0260963	0.0126548	3.07474e-06	0.0255962	0.0195254	0.0127178	0.00505688	0.00586373				Peak00155353	0.978833	-0.923868	-0.970845	-0.943666	-0.925782	-0.939951	-0.925972	0.93549	-0.966761	-0.851463	-0.807367	0.958053	-0.948964	-0.75824	-0.741821	0.960888	0.948107	-0.914257	-0.883533	0.953355	-0.941786	0.911105	0.743938	-0.843581	-0.837626	-0.978654	-0.931432	-0.957671	0.848045	-0.927628	-0.964364	0.880485	0.887776
	chr4	118040584	118041568	Peak00057463	0.0230488	0.0133392	0.0109178	0.00574786	0.0197582	0.00511801	0.0127717	0.000227449				Peak00155657	-0.933639	0.971287	0.897277	0.891671	0.984603	0.874054	0.990306	-0.961463	0.838609	0.919959	0.813599	-0.904907	0.902456	0.907714	0.658444	-0.86344	-0.952368	0.968328	0.849213	-0.974812	0.976728	-0.750361	-0.922716	0.858418	0.975416	0.884266	0.959795	0.975592	-0.936255	0.920109	0.905563	-0.945693	-0.957761
	chr4	118772574	118773672	Peak00057565	0.0232412	0.00652795	0.00202627	0.027099	0.00112692	0.00161745	0.0129467	0.0039101				Peak00155779	-0.95913	0.917633	0.948008	0.937922	0.944084	0.939998	0.941107	-0.942638	0.978604	0.874281	0.821364	-0.971798	0.955804	0.770474	0.740071	-0.978486	-0.960471	0.936414	0.888127	-0.94123	0.953396	-0.911385	-0.740506	0.852691	0.844652	0.983192	0.923088	0.941966	-0.840076	0.926693	0.979825	-0.937008	-0.878718
	chr4	139246103	139247045	Peak00060558	0.024872	0.0260291	0.0100211	0.0107226	0.00340268	0.00916775	0.00315128	0.0110458				Peak00155790	-0.956209	0.880521	0.950837	0.893152	0.957594	0.946649	0.947783	-0.963688	0.938775	0.938023	0.886265	-0.935731	0.981223	0.745532	0.802704	-0.941667	-0.971767	0.93064	0.928091	-0.941416	0.948698	-0.902549	-0.740969	0.912674	0.906802	0.954908	0.89916	0.91867	-0.82575	0.970148	0.984432	-0.91725	-0.873609
	chr4	142007972	142008653	Peak00061092	0.0230505	0.00347713	0.00259146	0.0154808	0.0386223	0.0216564	0.0168384	0.00985724				Peak00156424	0.957524	-0.904032	-0.958093	-0.928435	-0.934059	-0.937809	-0.936289	0.951777	-0.987843	-0.866073	-0.830962	0.98476	-0.959988	-0.748951	-0.766143	0.995829	0.975646	-0.919521	-0.894509	0.94312	-0.945309	0.938861	0.731253	-0.851096	-0.844654	-0.995139	-0.92221	-0.944723	0.834073	-0.9332	-0.97613	0.947598	0.869252
	chr4	142060727	142061679	Peak00061105	0.0234325	0.0089619	0.0113175	0.0453531	0.0294784	0.0187281	0.00997523	0.00907679				Peak00156597	-0.810123	0.656474	0.782133	0.803484	0.68709	0.931174	0.756739	-0.851934	0.796428	0.876972	0.968745	-0.698026	0.904685	0.341229	0.989847	-0.805751	-0.809719	0.609704	0.96575	-0.727267	0.767354	-0.916141	-0.376088	0.945265	0.639056	0.840982	0.583219	0.689001	-0.459784	0.905899	0.879778	-0.671521	-0.524007
	chr4	142776503	142777469	Peak00061252	0.0271226	0.00836224	0.0164946	0.0194295	0.0108704	0.00766065	0.00112196	0.0067801				Peak00156759	-0.969425	0.928991	0.915959	0.892257	0.964117	0.906533	0.957796	-0.949196	0.961808	0.854341	0.798181	-0.979106	0.932903	0.819567	0.693201	-0.970033	-0.976167	0.952367	0.86227	-0.966974	0.971484	-0.870977	-0.799808	0.826781	0.887384	0.965124	0.939017	0.954124	-0.893801	0.910236	0.958376	-0.952659	-0.918669
	chr4	144882828	144883777	Peak00061355	0.0231009	0.00292798	0.010503	0.0112522	0.00828002	0.00898235	0.0115531	0.00869931				Peak00157273	0.975131	-0.916482	-0.960027	-0.926828	-0.945719	-0.941468	-0.946127	0.958494	-0.986418	-0.870132	-0.832766	0.985202	-0.963056	-0.76521	-0.761174	0.991995	0.981034	-0.929526	-0.898091	0.959374	-0.957865	0.930921	0.750593	-0.856313	-0.862009	-0.994208	-0.931893	-0.955369	0.854195	-0.939045	-0.979393	0.939484	0.888749
	chr4	148964369	148965454	Peak00061780	0.0264492	0.0235479	0.0242181	0.0201869	0.00680938	0.01894	0.0102789	0.00711204				Peak00157395	-0.945689	0.96231	0.867516	0.861574	0.983546	0.870441	0.991752	-0.964038	0.831786	0.914575	0.822401	-0.89462	0.897662	0.8986	0.661505	-0.857021	-0.956009	0.958878	0.854314	-0.980848	0.984992	-0.74045	-0.918746	0.862277	0.982092	0.874661	0.941027	0.964067	-0.938169	0.916991	0.90253	-0.930915	-0.955978
	chr4	153224429	153225306	Peak00062639	0.0234928	0.0323247	0.0350892	0.000205152	0.00690654	0.00592006	0.00510238	0.00740347				Peak00157396	-0.905612	0.952293	0.856859	0.840218	0.977031	0.823069	0.968484	-0.923429	0.782904	0.894007	0.763067	-0.862849	0.858492	0.929741	0.585992	-0.802779	-0.913753	0.965681	0.797596	-0.955363	0.953818	-0.67197	-0.943471	0.81863	0.983082	0.826536	0.946163	0.949288	-0.946137	0.881164	0.863317	-0.906836	-0.965733
	chr4	154414799	154415493	Peak00062876	0.0233975	0.0114573	0.000693124	0.00202564	0.00168999	0.00631677	0.000579983	0.00187279				Peak00158402	0.865626	-0.940764	-0.83261	-0.807511	-0.957179	-0.744413	-0.933989	0.87385	-0.823548	-0.767488	-0.629641	0.926713	-0.794332	-0.963808	-0.457355	0.85089	0.906473	-0.970893	-0.68994	0.935348	-0.923989	0.665318	0.949725	-0.678722	-0.924623	-0.8394	-0.974715	-0.950641	0.97685	-0.791204	-0.820632	0.96608	0.974851
	chr5	7540128	7541089	Peak00063551	0.0229632	0.0111328	0.0015998	0.0116597	0.0241243	0.024296	0.000234887	0.00706108				Peak00158514	-0.969233	0.880026	0.917456	0.91803	0.896893	0.964692	0.920908	-0.951653	0.971761	0.874393	0.8805	-0.937935	0.964462	0.672354	0.82854	-0.976522	-0.959497	0.864401	0.935256	-0.927494	0.942067	-0.949813	-0.664692	0.891155	0.807479	0.984138	0.857109	0.909669	-0.775085	0.941472	0.978951	-0.886492	-0.814026
	chr5	15850056	15850811	Peak00063914	0.0254609	0.0102985	0.0133957	0.00225107	0.0225371	0.00722773	0.0139716	0.00563572				Peak00159876	-0.975833	0.933329	0.939518	0.921458	0.963672	0.933691	0.961357	-0.959144	0.970362	0.88015	0.826377	-0.977124	0.954483	0.802513	0.730785	-0.975597	-0.97813	0.950586	0.889272	-0.966309	0.973405	-0.894805	-0.783138	0.856429	0.88269	0.978328	0.937977	0.958076	-0.876352	0.932607	0.976307	-0.947612	-0.908529
	chr5	17724033	17724633	Peak00064071	0.0231162	0.0100384	0.0125522	0.0110853	0.00256614	0.0196641	0.0220595	0.00464458				Peak00160124	0.933086	-0.851696	-0.943533	-0.921222	-0.879652	-0.947211	-0.893431	0.930396	-0.987544	-0.85175	-0.850507	0.955945	-0.959087	-0.650932	-0.819667	0.993194	0.950407	-0.857383	-0.910185	0.897963	-0.906345	0.973981	0.633771	-0.85872	-0.777418	-0.993649	-0.861332	-0.898189	0.750237	-0.926989	-0.97164	0.906267	0.792329
	chr5	38845357	38845942	Peak00066245	0.0231713	0.00894521	0.0182636	0.01296	0.0266418	0.00124196	0.0273558	0.00647287				Peak00160157	0.987461	-0.962897	-0.939307	-0.926329	-0.980201	-0.93233	-0.984759	0.977132	-0.946395	-0.898382	-0.836458	0.969768	-0.952015	-0.842183	-0.724463	0.958078	0.987241	-0.962904	-0.893647	0.99014	-0.992157	0.868214	0.83757	-0.869753	-0.9215	-0.967253	-0.958005	-0.982646	0.91078	-0.943251	-0.967787	0.951895	0.938257
	chr5	42116412	42117441	Peak00066403	0.0240397	0.0229921	0.00196123	0.0463916	0.00801242	0.0361074	0.00482767	0.00148322				Peak00160891	0.893881	-0.960527	-0.858556	-0.831661	-0.960861	-0.760719	-0.931659	0.867441	-0.826511	-0.76517	-0.618932	0.919194	-0.80104	-0.971449	-0.448934	0.838856	0.893329	-0.97878	-0.692543	0.94976	-0.928815	0.661639	0.954232	-0.682295	-0.921255	-0.841748	-0.98982	-0.96629	0.990237	-0.797909	-0.828975	0.920046	0.995291
	chr5	52643787	52644595	Peak00067142	0.0230653	0.0155911	0.0132648	0.00439745	0.00905989	0.00826462	0.0339112	0.00962504				Peak00160907	-0.980075	0.918882	0.94558	0.92666	0.935486	0.939696	0.938319	-0.947288	0.985163	0.852073	0.819187	-0.976804	0.952457	0.759463	0.74685	-0.986198	-0.968587	0.920737	0.890134	-0.956436	0.957064	-0.922303	-0.740211	0.845134	0.842087	0.989794	0.922716	0.950514	-0.850027	0.925443	0.974414	-0.918457	-0.883584
	chr5	53379471	53380208	Peak00067236	0.0231147	0.00437324	0.000117679	0.0248152	0.0241621	0.00359671	0.0231988	0.00497459				Peak00161097	-0.901558	0.867461	0.925825	0.887739	0.900788	0.856415	0.86759	-0.854522	0.973591	0.757626	0.681751	-0.972013	0.884813	0.762477	0.611149	-0.960773	-0.900455	0.919237	0.774381	-0.886537	0.884867	-0.869559	-0.702541	0.722435	0.769338	0.951196	0.915908	0.902134	-0.827188	0.833956	0.924249	-0.906017	-0.862006
	chr5	67572275	67573238	Peak00068146	0.0251264	0.0280778	0.000247582	0.000379132	0.00835215	0.00760699	0.0161677	0.00696224				Peak00161332	0.840297	-0.909771	-0.782805	-0.733896	-0.926954	-0.667292	-0.886155	0.81158	-0.781445	-0.676453	-0.527558	0.89725	-0.723961	-0.973545	-0.346623	0.801025	0.858327	-0.948985	-0.601607	0.91328	-0.884345	0.589991	0.955364	-0.584435	-0.898523	-0.784355	-0.960704	-0.92199	0.992782	-0.717864	-0.75766	0.906266	0.981597
	chr5	74265654	74266739	Peak00068633	0.0259283	0.00155903	0.00516443	0.0366731	0.0186989	0.0035432	0.00718535	0.00423923				Peak00162029	0.992185	-0.962621	-0.946593	-0.936127	-0.975059	-0.948814	-0.987391	0.987384	-0.935824	-0.921081	-0.866564	0.954197	-0.963749	-0.824517	-0.759997	0.948332	0.987404	-0.950759	-0.917551	0.991058	-0.992611	0.875639	0.830052	-0.89858	-0.926266	-0.965646	-0.948685	-0.982483	0.896584	-0.962	-0.972151	0.936325	0.927928
	chr5	74305455	74306185	Peak00068646	0.0238582	0.00147926	0.00242482	0.0234626	0.0115773	0.00971814	0.00669331	0.00600445				Peak00162457	-0.87307	0.938422	0.853046	0.807952	0.96215	0.741275	0.923103	-0.858365	0.828164	0.757229	0.604821	-0.92714	0.794714	0.970294	0.434726	-0.843076	-0.894258	0.983045	0.675865	-0.936275	0.916032	-0.659535	-0.948087	0.66481	0.923349	0.836863	0.986874	0.951795	-0.98617	0.787409	0.823245	-0.940278	-0.990329
	chr5	74830461	74831142	Peak00068750	0.0255897	0.0269307	0.00206608	0.0153278	0.000642361	0.0153339	0.00746757	0.00388537				Peak00162844	-0.955995	0.921161	0.985675	0.938306	0.967321	0.941322	0.953076	-0.955037	0.940985	0.925293	0.844193	-0.950284	0.971531	0.796566	0.754741	-0.939868	-0.960922	0.95667	0.900336	-0.951476	0.949934	-0.887156	-0.783764	0.886137	0.904803	0.960748	0.945312	0.954211	-0.859168	0.9597	0.97779	-0.9245	-0.907011
	chr5	74905038	74906381	Peak00068772	0.0329201	0.00079792	0.0231044	0.015314	0.0196001	0.00628448	0.00249806	0.0157828				Peak00163102	-0.96372	0.889173	0.972122	0.934227	0.940098	0.97048	0.940181	-0.963685	0.969279	0.926499	0.889242	-0.950574	0.991603	0.718377	0.826263	-0.96945	-0.970664	0.916426	0.940486	-0.937221	0.945696	-0.943812	-0.707268	0.91374	0.86495	0.984404	0.899422	0.927358	-0.803504	0.972932	0.998019	-0.914945	-0.853741
	chr5	74920064	74921010	Peak00068773	0.0239132	0.0243727	0.0133271	0.0260014	0.0286239	0.000277348	0.013136	0.00765271				Peak00163818	0.747735	-0.883857	-0.676537	-0.66821	-0.875337	-0.585816	-0.854588	0.762283	-0.602868	-0.683431	-0.50573	0.752549	-0.633647	-0.983728	-0.281737	0.637544	0.770127	-0.888797	-0.545387	0.852608	-0.832983	0.420069	0.997186	-0.571303	-0.908962	-0.643317	-0.893554	-0.865047	0.956979	-0.664834	-0.649684	0.829936	0.939721
	chr5	81094423	81095198	Peak00069191	0.0261443	0.0131794	0.00651138	0.0107394	0.0199759	0.00499153	0.0150746	0.00108543				Peak00163847	0.840817	-0.93036	-0.764106	-0.74449	-0.9384	-0.683034	-0.913087	0.835107	-0.743939	-0.728615	-0.575904	0.865731	-0.731453	-0.989878	-0.374468	0.771189	0.86114	-0.951132	-0.632256	0.920983	-0.904965	0.562015	0.98538	-0.633502	-0.931758	-0.764825	-0.951132	-0.925768	0.993201	-0.740735	-0.758445	0.909212	0.982321
	chr5	82103040	82103757	Peak00069269	0.028364	0.0132429	0.00600803	0.026919	0.00381196	0.00853333	0.00726194	0.000399499				Peak00163907	-0.93897	0.952497	0.901041	0.862479	0.981068	0.832721	0.956342	-0.917716	0.913797	0.810103	0.703059	-0.975943	0.874781	0.917466	0.562892	-0.925788	-0.95296	0.987205	0.774581	-0.971582	0.96038	-0.777345	-0.895635	0.748377	0.921553	0.918257	0.986151	0.973929	-0.964934	0.858561	0.903277	-0.965492	-0.97775
	chr5	99368678	99369588	Peak00070271	0.0261913	0.00242663	0.0101065	0.013991	0.0309703	0.0133888	0.0152489	0.00559585				Peak00164593	-0.862845	0.715993	0.888135	0.867612	0.763498	0.962406	0.801148	-0.884437	0.893229	0.888645	0.942944	-0.805878	0.95586	0.430877	0.963763	-0.891881	-0.866824	0.708745	0.967249	-0.787234	0.810623	-0.978282	-0.440951	0.93443	0.687467	0.919298	0.692636	0.765982	-0.549762	0.939581	0.940707	-0.752536	-0.618109
	chr5	107296189	107297131	Peak00071342	0.0242753	0.0126707	0.0183499	0.00652601	0.00919812	0.00459773	0.0110938	0.00141978				Peak00165207	-0.949929	0.977958	0.91097	0.932807	0.975667	0.916439	0.990954	-0.968777	0.860163	0.940855	0.84784	-0.90064	0.927534	0.872414	0.705616	-0.877192	-0.949284	0.958013	0.88643	-0.970826	0.983907	-0.785769	-0.880073	0.893776	0.945362	0.906275	0.944401	0.973243	-0.902816	0.940136	0.933814	-0.928434	-0.933062
	chr5	112257770	112258487	Peak00071858	0.0253893	0.00922146	0.0144843	0.00365896	0.0100777	0.0033794	0.0127459	0.00158451				Peak00165479	0.867388	-0.948912	-0.79919	-0.787571	-0.942744	-0.731805	-0.937093	0.878095	-0.771063	-0.769114	-0.641835	0.884588	-0.772561	-0.966742	-0.45869	0.806439	0.895538	-0.943531	-0.691287	0.942697	-0.926111	0.62248	0.977743	-0.688769	-0.941313	-0.804479	-0.958144	-0.951346	0.983096	-0.78782	-0.789416	0.929975	0.974319
	chr5	113694317	113695407	Peak00072131	0.0229838	0.00669714	0.0140234	0.000558565	0.011099	0.0159095	0.0041948	0.000235208				Peak00165543	-0.966634	0.974239	0.930538	0.918674	0.991515	0.913463	0.99645	-0.978958	0.892413	0.927432	0.839498	-0.937992	0.938289	0.881056	0.704477	-0.910456	-0.975809	0.97355	0.883706	-0.98945	0.99094	-0.813104	-0.888993	0.880336	0.962353	0.929154	0.966061	0.986496	-0.928232	0.94569	0.944766	-0.951897	-0.955228
	chr5	117650848	117652181	Peak00072797	0.0307407	0.000201035	0.0142022	0.0111419	0.00523274	0.00639708	0.0103488	0.00609957				Peak00165961	0.930906	-0.949209	-0.868921	-0.848801	-0.976883	-0.83348	-0.968242	0.934091	-0.896204	-0.827996	-0.736332	0.963001	-0.872896	-0.90868	-0.589028	0.921009	0.963226	-0.971996	-0.792305	0.969873	-0.969237	0.771464	0.898889	-0.770249	-0.932026	-0.909559	-0.964545	-0.965224	0.953719	-0.864335	-0.897452	0.982979	0.960605
	chr5	136473953	136474790	Peak00075756	0.0274497	0.0116341	0.0143525	0.0111657	0.0212182	0.0256111	0.0202585	0.00126933				Peak00166482	0.971216	-0.91306	-0.968035	-0.932229	-0.930192	-0.936419	-0.931395	0.946518	-0.984361	-0.851548	-0.816362	0.980888	-0.954737	-0.75355	-0.754784	0.98748	0.968912	-0.916182	-0.887324	0.952755	-0.943927	0.933032	0.739891	-0.841633	-0.842916	-0.992911	-0.931555	-0.955577	0.84661	-0.930183	-0.969668	0.920286	0.881868
	chr5	147708375	147709089	Peak00077344	0.0238662	0.000978691	0.0115243	0.00471686	0.0380817	0.0150158	0.0175183	0.0052183				Peak00166533	-0.951096	0.930716	0.935202	0.911303	0.978266	0.9164	0.962653	-0.946456	0.928289	0.907981	0.818239	-0.946831	0.945471	0.833411	0.700545	-0.929699	-0.956653	0.971306	0.873579	-0.953305	0.964936	-0.84247	-0.810883	0.861576	0.91152	0.941122	0.94071	0.94667	-0.8824	0.930566	0.964406	-0.940543	-0.920852
	chr6	8119073	8119792	Peak00078534	0.0240784	0.0247155	0.00687472	0.0125666	0.030652	0.0249286	0.00486121	0.00112432				Peak00167009	0.984837	-0.949727	-0.959005	-0.929796	-0.963837	-0.928971	-0.964899	0.965072	-0.963151	-0.872213	-0.817445	0.981191	-0.950313	-0.819104	-0.725407	0.971639	0.982467	-0.949529	-0.88338	0.982422	-0.973737	0.892069	0.812619	-0.849183	-0.896081	-0.979324	-0.960233	-0.981855	0.899309	-0.936046	-0.964984	0.940799	0.92825
	chr6	17938360	17939721	Peak00079051	0.0327843	0.000947268	0.0299253	0.0183416	0.0243999	0.00598926	0.00834324	0.00412432				Peak00167549	-0.952106	0.889873	0.957717	0.911373	0.922243	0.908704	0.902692	-0.906714	0.991393	0.811142	0.759376	-0.982452	0.932821	0.752302	0.697043	-0.98225	-0.942099	0.922471	0.843403	-0.928304	0.920767	-0.915221	-0.715143	0.792922	0.811785	0.981438	0.925996	0.931605	-0.839589	0.893612	0.959995	-0.906352	-0.877542
	chr6	17941930	17942609	Peak00079052	0.0241403	0.0115943	0.0141752	0.013583	0.0135159	0.0146774	0.0104334	0.00599749				Peak00168002	0.945726	-0.884265	-0.962109	-0.923728	-0.904975	-0.922163	-0.90274	0.92185	-0.992441	-0.822207	-0.792052	0.981389	-0.941876	-0.720468	-0.745413	0.993724	0.952052	-0.896276	-0.867395	0.923301	-0.916131	0.944328	0.696664	-0.813765	-0.801401	-0.992866	-0.913082	-0.932148	0.814125	-0.907902	-0.960333	0.916381	0.850554
	chr6	17997960	17999121	Peak00079058	0.0237997	0.00148959	0.0443626	0.0284266	0.00193851	0.00215665	0.00420423	0.00621492				Peak00168273	-0.813838	0.788006	0.733722	0.777078	0.817422	0.862029	0.874882	-0.897025	0.665704	0.959978	0.938113	-0.670978	0.858074	0.626341	0.821888	-0.697685	-0.831665	0.749418	0.908894	-0.814132	0.857707	-0.696917	-0.684498	0.949978	0.856572	0.744571	0.696025	0.774315	-0.664494	0.904419	0.829777	-0.755764	-0.705635
	chr6	23938697	23939643	Peak00079359	0.024225	0.00146058	0.0119418	0.00211239	0.019253	0.013629	0.00985614	0.00507232				Peak00169161	-0.856103	0.794991	0.760939	0.789122	0.833062	0.89497	0.89301	-0.929592	0.732999	0.957783	0.965679	-0.727316	0.893885	0.611309	0.868529	-0.767112	-0.879422	0.758721	0.943191	-0.845234	0.884252	-0.770831	-0.669193	0.964338	0.85959	0.801458	0.712395	0.796803	-0.677811	0.930447	0.868545	-0.790675	-0.715884
	chr6	30599855	30600502	Peak00079838	0.024995	0.00393609	0.0253223	0.00346844	0.0284089	0.021173	0.0234105	0.00528406				Peak00169993	-0.938382	0.967418	0.870701	0.853898	0.992162	0.840179	0.982866	-0.940803	0.852452	0.868463	0.75665	-0.925185	0.876167	0.935229	0.589845	-0.873033	-0.950983	0.983809	0.804779	-0.980483	0.979122	-0.728081	-0.936213	0.803291	0.970944	0.879567	0.968868	0.971831	-0.968647	0.882636	0.893214	-0.951331	-0.981423
	chr6	32367905	32369362	Peak00080097	0.0253486	0.00758403	0.00547168	0.0196289	0.00790613	0.0139369	0.0051669	0.00820345				Peak00170172	-0.848267	0.752974	0.811443	0.862034	0.756618	0.954755	0.830889	-0.90042	0.782268	0.941056	0.990301	-0.714455	0.923811	0.465624	0.964933	-0.797223	-0.840534	0.684771	0.984208	-0.789988	0.83238	-0.874749	-0.507663	0.985294	0.72796	0.846152	0.658962	0.762953	-0.552766	0.941721	0.897897	-0.719666	-0.612999
	chr6	32938821	32939484	Peak00080167	0.0233216	0.0108592	0.0150675	0.00262877	0.0213869	0.0207722	0.021722	0.000829446				Peak00170268	0.927469	-0.971461	-0.904956	-0.885143	-0.978845	-0.832229	-0.963182	0.920784	-0.892509	-0.822658	-0.705595	0.963815	-0.868493	-0.934882	-0.559244	0.909641	0.94535	-0.986879	-0.773146	0.970098	-0.960184	0.760387	0.918676	-0.754614	-0.925663	-0.90924	-0.994746	-0.985737	0.967472	-0.859921	-0.892722	0.970286	0.979461
	chr6	39094992	39095611	Peak00080846	0.0239324	0.0116221	0.0114393	0.0201243	0.00532931	0.00628726	0.0296951	0.00994968				Peak00170498	0.953399	-0.96542	-0.936115	-0.954771	-0.966195	-0.93407	-0.981096	0.971189	-0.928515	-0.915368	-0.843803	0.953168	-0.946405	-0.836539	-0.730673	0.945678	0.970113	-0.953909	-0.893819	0.964035	-0.97938	0.860409	0.827952	-0.878167	-0.900793	-0.959042	-0.947876	-0.974564	0.880474	-0.939529	-0.960674	0.967048	0.910523
	chr6	49965972	49966674	Peak00081397	0.0263442	0.00452824	0.0315031	0.0239473	0.00467904	0.00429328	0.00407138	0.00142301				Peak00170754	0.879053	-0.964161	-0.865525	-0.857032	-0.947502	-0.768692	-0.931452	0.873705	-0.833331	-0.768601	-0.63057	0.926218	-0.803739	-0.957519	-0.470928	0.854054	0.896646	-0.965651	-0.700822	0.939728	-0.923388	0.683534	0.942164	-0.687339	-0.901582	-0.855214	-0.987741	-0.970492	0.970307	-0.80054	-0.82905	0.943265	0.973772
	chr6	52443059	52444074	Peak00081907	0.023593	0.00728865	0.00238618	0.00264518	0.0226567	0.0227471	0.00788634	0.000375303				Peak00170893	0.986493	-0.931557	-0.943894	-0.940017	-0.952861	-0.976299	-0.973943	0.990734	-0.942422	-0.943666	-0.913043	0.936915	-0.984657	-0.757309	-0.826462	0.953269	0.983856	-0.919241	-0.955565	0.968533	-0.980765	0.912135	0.764175	-0.936065	-0.898413	-0.973294	-0.906829	-0.953199	0.838123	-0.980908	-0.98902	0.918895	0.87796
	chr6	52778114	52779102	Peak00081982	0.0237731	0.0153269	0.00394429	0.00627717	0.00036648	0.00249441	0.0149691	0.00617189				Peak00170986	-0.893154	0.768515	0.889691	0.86571	0.814602	0.967501	0.856897	-0.927956	0.843912	0.951273	0.982154	-0.787537	0.965703	0.51429	0.96257	-0.851528	-0.891866	0.748947	0.990141	-0.839622	0.85642	-0.921824	-0.552569	0.982536	0.790215	0.893158	0.730611	0.80842	-0.622397	0.976605	0.937569	-0.761345	-0.686287
	chr6	52779240	52779965	Peak00081983	0.0237623	0.0123644	0.0199968	0.0162367	0.0227381	0.00998179	0.00923848	0.00333188				Peak00171388	-0.916685	0.805624	0.924366	0.928098	0.823963	0.986402	0.860355	-0.921364	0.938799	0.898552	0.928721	-0.86824	0.97434	0.536745	0.922569	-0.937368	-0.907843	0.782112	0.969486	-0.851898	0.874116	-0.982916	-0.535691	0.932828	0.731957	0.962988	0.77459	0.842297	-0.642923	0.954388	0.972091	-0.812983	-0.703066
	chr6	52824590	52825411	Peak00081999	0.0251347	0.00786889	0.00488379	0.00142425	0.0154165	0.00455186	0.013306	0.00397695				Peak00171418	-0.966913	0.890795	0.977059	0.931128	0.943852	0.969513	0.942671	-0.966773	0.963008	0.931438	0.89191	-0.94776	0.992968	0.723599	0.827697	-0.96338	-0.972438	0.918533	0.941906	-0.942419	0.946585	-0.939343	-0.717337	0.917522	0.876777	0.98072	0.90401	0.931383	-0.810643	0.977855	0.996146	-0.91044	-0.861229
	chr6	66282300	66283192	Peak00082931	0.0254007	0.0182116	0.00988124	0.0215484	0.00915021	0.0634307	0.00352141	0.0127682				Peak00171484	0.959461	-0.963867	-0.913865	-0.880935	-0.968133	-0.850088	-0.948657	0.912714	-0.890817	-0.817404	-0.71245	0.941204	-0.877078	-0.903083	-0.577611	0.892056	0.931035	-0.970156	-0.788403	0.97773	-0.957392	0.765112	0.891031	-0.76821	-0.915498	-0.904987	-0.98013	-0.979504	0.958206	-0.869655	-0.899755	0.898569	0.978308
	chr6	66477646	66479043	Peak00082944	0.0260308	0.010323	0.0240214	0.00638065	0.00708473	0.0183957	0.00877337	0.00479636				Peak00171842	0.910007	-0.954488	-0.823948	-0.79684	-0.964464	-0.765006	-0.949776	0.89511	-0.814554	-0.781601	-0.663419	0.910887	-0.806281	-0.959721	-0.487177	0.839073	0.918699	-0.963041	-0.721194	0.967073	-0.948977	0.662316	0.963516	-0.711536	-0.951156	-0.836499	-0.968215	-0.961668	0.994608	-0.813443	-0.828043	0.92616	0.991595
	chr6	84191542	84192449	Peak00083889	0.0303005	0.00905033	0.0063786	0.00975843	0.0310217	0.0265038	0.00655345	0.00479395				Peak00171960	0.957294	-0.910217	-0.893295	-0.885901	-0.939917	-0.942141	-0.974628	0.996066	-0.883823	-0.950706	-0.930439	0.900362	-0.958262	-0.754107	-0.830745	0.913833	0.983091	-0.890717	-0.949321	0.959153	-0.971474	0.868364	0.787975	-0.940423	-0.927901	-0.93025	-0.878168	-0.933554	0.833409	-0.972767	-0.949731	0.922175	0.862908
	chr6	84197479	84198370	Peak00083890	0.0354746	0.00561775	0.00675298	0.0104624	0.0152391	0.00253975	0.00854657	0.187363				Peak00171968	0.970833	-0.915725	-0.941317	-0.920171	-0.94318	-0.941142	-0.952247	0.966147	-0.979095	-0.876558	-0.847509	0.980089	-0.960694	-0.761609	-0.771754	0.991392	0.986231	-0.921923	-0.905521	0.958243	-0.963091	0.927842	0.751887	-0.864983	-0.86488	-0.990635	-0.920715	-0.950911	0.848807	-0.939675	-0.976226	0.950355	0.879638
	chr6	85491184	85492309	Peak00084093	0.0269599	0.00440921	0.0033781	0.0077584	0.0154841	0.0139507	0.0173166	0.0102005				Peak00173427	-0.956329	0.87546	0.950935	0.949817	0.900434	0.988647	0.919716	-0.953109	0.961816	0.921983	0.910226	-0.919529	0.988336	0.65876	0.863148	-0.95998	-0.947424	0.870969	0.959408	-0.911849	0.931689	-0.957472	-0.647981	0.929654	0.811306	0.981607	0.854942	0.903222	-0.746989	0.968518	0.995618	-0.876993	-0.800705
	chr6	94130153	94131041	Peak00085255	0.0228788	0.00233489	0.0161337	0.0505213	0.0158728	0.00783847	0.029825	0.00435872				Peak00174954	-0.94702	0.940838	0.937871	0.87545	0.993522	0.865492	0.963634	-0.936708	0.911952	0.8674	0.757187	-0.964536	0.913537	0.894136	0.6261	-0.919094	-0.961755	0.992453	0.819067	-0.97316	0.960609	-0.801773	-0.880334	0.804643	0.948737	0.923451	0.982402	0.970369	-0.945729	0.904044	0.929702	-0.953725	-0.972461
	chr6	94627544	94628494	Peak00085363	0.0280696	0.0128851	0.00601492	0.0268046	0.00338083	0.0105074	0.00831338	0.00199195				Peak00175457	0.931424	-0.875825	-0.948825	-0.922109	-0.904925	-0.929491	-0.911107	0.934551	-0.985042	-0.849608	-0.825205	0.974475	-0.950133	-0.708105	-0.775857	0.994695	0.959893	-0.890471	-0.887129	0.913799	-0.918852	0.949764	0.688182	-0.839197	-0.807763	-0.991073	-0.896245	-0.920658	0.794154	-0.919453	-0.965209	0.939701	0.830603
	chr6	97402612	97403587	Peak00085653	0.0255906	0.0297111	0.00188509	0.0374217	0.0263742	0.0189904	0.00528646	0.00949786				Peak00175501	0.969691	-0.893613	-0.949189	-0.927771	-0.922189	-0.958994	-0.933371	0.958564	-0.987056	-0.879504	-0.864669	0.967703	-0.972234	-0.711225	-0.808293	0.992717	0.974889	-0.897904	-0.923651	0.940809	-0.947688	0.95437	0.699293	-0.8801	-0.834068	-0.996796	-0.895298	-0.931859	0.807651	-0.947427	-0.986037	0.921354	0.846518
	chr6	100977050	100978055	Peak00086364	0.0233062	0.00123983	0.0208867	0.00793996	0.0339707	0.0116737	0.0245034	0.00745245				Peak00175896	-0.932394	0.858707	0.860903	0.820434	0.882632	0.840899	0.877888	-0.882469	0.959392	0.72509	0.709912	-0.966767	0.865769	0.738009	0.640545	-0.967498	-0.933562	0.871028	0.789342	-0.917646	0.905783	-0.86986	-0.715988	0.72257	0.788276	0.944412	0.884607	0.902322	-0.844647	0.82883	0.897956	-0.896026	-0.857101
	chr6	101400133	101400748	Peak00086476	0.0238135	0.00749965	0.00925449	0.0465185	0.00436606	0.00638095	0.0202499	0.0115028				Peak00176228	-0.895333	0.930696	0.846286	0.834981	0.958954	0.840482	0.96644	-0.937739	0.757925	0.930864	0.820439	-0.830159	0.871708	0.882049	0.652947	-0.78515	-0.913617	0.931981	0.836468	-0.94166	0.946116	-0.682983	-0.914109	0.86576	0.985138	0.815729	0.909204	0.929078	-0.903287	0.905749	0.863533	-0.891527	-0.927006
	chr6	101401921	101402634	Peak00086478	0.0250606	0.0327536	0.0041265	0.0409141	0.0175793	0.0270403	0.00975604	0.00411909				Peak00177028	-0.940924	0.926268	0.973114	0.968588	0.943119	0.945323	0.936801	-0.93291	0.94793	0.903646	0.823177	-0.942949	0.957765	0.780153	0.738263	-0.941885	-0.934555	0.942319	0.887919	-0.927287	0.939282	-0.887922	-0.749672	0.868956	0.84837	0.96405	0.930272	0.943676	-0.828771	0.935953	0.975074	-0.915474	-0.877962
	chr6	104688480	104689397	Peak00086609	0.0256528	0.00612031	0.0425662	0.0489974	0.012061	0.0214138	0.0142796	0.00954267				Peak00177243	-0.918521	0.874646	0.895144	0.894839	0.906788	0.952694	0.942529	-0.97012	0.821415	0.99593	0.962235	-0.820166	0.959889	0.697095	0.87026	-0.840694	-0.928631	0.854657	0.967575	-0.909785	0.929964	-0.839361	-0.73582	0.983424	0.906652	0.883406	0.828793	0.888758	-0.759531	0.985754	0.938048	-0.84873	-0.809149
	chr6	112552561	112553785	Peak00086934	0.0261079	0.00506665	0.00149278	0.00278039	0.0120868	0.0164033	0.00544248	0.00645348				Peak00177630	-0.913853	0.9256	0.851083	0.867519	0.954138	0.893576	0.974965	-0.960127	0.800879	0.961899	0.880835	-0.842334	0.911193	0.828969	0.730441	-0.826073	-0.931613	0.920046	0.893528	-0.937878	0.962216	-0.746657	-0.852718	0.915898	0.956102	0.854717	0.881908	0.918631	-0.858184	0.935932	0.907645	-0.903614	-0.888732
	chr6	116793307	116794605	Peak00087495	0.027588	0.00235174	0.0171979	0.0109852	0.0153162	0.012708	0.00983715	0.00249134				Peak00178227	0.92414	-0.969151	-0.896849	-0.870897	-0.974797	-0.812561	-0.951359	0.901699	-0.881026	-0.798696	-0.672285	0.955527	-0.849784	-0.946031	-0.521023	0.892858	0.929109	-0.987735	-0.746441	0.966784	-0.951221	0.735061	0.92604	-0.727725	-0.920471	-0.893595	-0.99726	-0.98198	0.977903	-0.839947	-0.87728	0.949248	0.988852
	chr6	118574105	118575287	Peak00087724	0.023308	0.0156174	0.0188915	0.00955111	0.0137861	0.00869156	0.000521951	0.00512422				Peak00178897	0.939346	-0.969933	-0.8757	-0.851835	-0.989098	-0.829956	-0.978381	0.936321	-0.86033	-0.846439	-0.735909	0.937879	-0.868045	-0.941659	-0.573261	0.882073	0.952964	-0.983373	-0.789792	0.984317	-0.975515	0.731438	0.942693	-0.781684	-0.965432	-0.884957	-0.979791	-0.979908	0.979856	-0.872411	-0.886051	0.955312	0.988879
	chr6	127246685	127247197	Peak00088724	0.0320734	0.00798733	0.0138736	0.0395088	0.0396567	0.0394224	0.0716772	0.00290193				Peak00178991	0.954304	-0.987343	-0.922267	-0.921477	-0.983399	-0.885299	-0.987153	0.95888	-0.894807	-0.881685	-0.784446	0.951512	-0.908243	-0.908292	-0.645352	0.914515	0.964089	-0.976832	-0.840116	0.985977	-0.983219	0.794437	0.907468	-0.828688	-0.940629	-0.926922	-0.983453	-0.996752	0.947387	-0.909933	-0.922687	0.962597	0.966149
	chr6	127605135	127606116	Peak00088784	0.0282978	0.000904021	0.0162331	0.00272788	0.000943444	0.00488685	0.00137817	0.00391722				Peak00179714	-0.928999	0.899685	0.953342	0.902731	0.948533	0.884025	0.915936	-0.902488	0.969965	0.826107	0.738208	-0.983012	0.921357	0.807573	0.649793	-0.963882	-0.939378	0.958426	0.817342	-0.926317	0.923669	-0.872187	-0.763492	0.780423	0.846626	0.960623	0.948152	0.935288	-0.868289	0.884661	0.95021	-0.940442	-0.904973
	chr6	137470607	137471614	Peak00089530	0.0268829	0.00516042	0.00641724	0.0120866	0.0157011	0.0037147	0.00528382	0.0011077				Peak00180386	0.955957	-0.983844	-0.902778	-0.88859	-0.982318	-0.857076	-0.976047	0.937931	-0.864803	-0.857991	-0.749094	0.928585	-0.882484	-0.927245	-0.597204	0.877948	0.943572	-0.977178	-0.809211	0.988227	-0.976041	0.74675	0.928811	-0.80213	-0.951066	-0.894605	-0.982859	-0.990463	0.968562	-0.888208	-0.898197	0.923066	0.985388
	chr7	6849285	6849998	Peak00091339	0.0233012	0.0112965	0.0203782	0.00591501	0.0138307	0.013955	0.00577459	0.00328242				Peak00180843	0.983709	-0.951388	-0.965281	-0.946602	-0.976198	-0.957298	-0.980882	0.982922	-0.946126	-0.932966	-0.871068	0.95763	-0.97603	-0.811856	-0.771675	0.953798	0.983831	-0.956174	-0.923004	0.979203	-0.983351	0.890858	0.809253	-0.90571	-0.918947	-0.972417	-0.947779	-0.974619	0.879874	-0.969561	-0.984247	0.939569	0.918489
	chr7	6855687	6856442	Peak00091342	0.0249678	0.0219145	0.00869424	0.00604179	0.0175665	0.0246833	0.0245396	0.00203625				Peak00181644	0.947861	-0.857683	-0.964788	-0.940549	-0.88944	-0.983016	-0.909376	0.954668	-0.964663	-0.91538	-0.913455	0.925804	-0.990471	-0.637556	-0.882229	0.967895	0.953777	-0.855912	-0.960126	0.907009	-0.916516	0.977423	0.636324	-0.925575	-0.809759	-0.986808	-0.853654	-0.901344	0.737044	-0.972775	-0.989526	0.880184	0.790218
	chr7	6896734	6897797	Peak00091351	0.0229758	0.00268515	0.0173377	0.0120493	0.0148471	0.0460919	0.00808104	0.00665895				Peak00182275	0.978762	-0.946302	-0.93891	-0.909708	-0.98127	-0.924295	-0.980499	0.976226	-0.95224	-0.895749	-0.835339	0.978106	-0.953249	-0.834963	-0.726878	0.966303	0.993575	-0.963289	-0.890017	0.984553	-0.985577	0.876152	0.829779	-0.864003	-0.925081	-0.96898	-0.955014	-0.974122	0.906857	-0.942153	-0.967891	0.965537	0.933843
	chr7	16172108	16172604	Peak00091464	0.0268184	0.0136063	0.0107071	0.00699378	0.0227582	0.0315975	0.0505837	0.0044892				Peak00182966	-0.957611	0.89987	0.87965	0.825997	0.9376	0.849731	0.926053	-0.918569	0.943364	0.779402	0.736382	-0.97414	0.885511	0.813086	0.635827	-0.95531	-0.96252	0.923457	0.806919	-0.960608	0.945266	-0.840889	-0.802524	0.758108	0.873545	0.93889	0.928364	0.93928	-0.908256	0.862796	0.911261	-0.92524	-0.920095
	chr7	46154402	46155337	Peak00093823	0.0255983	0.00486116	0.0170629	0.00916465	0.0135576	0.0046075	0.0252165	0.00636262				Peak00183079	0.677482	-0.843216	-0.57591	-0.597755	-0.805871	-0.484009	-0.779719	0.662565	-0.535552	-0.557958	-0.367862	0.69267	-0.521773	-0.976207	-0.13002	0.564391	0.678831	-0.836742	-0.42196	0.786029	-0.768521	0.310304	0.970319	-0.441814	-0.819347	-0.562425	-0.8436	-0.805159	0.930997	-0.543516	-0.556361	0.761071	0.900543
	chr7	49351513	49352452	Peak00094065	0.0243221	0.00488669	0.03195	0.00602691	0.0208385	0.0115326	0.0036127	0.00285225				Peak00183306	-0.919591	0.78915	0.850993	0.856613	0.826002	0.96526	0.874507	-0.936648	0.891229	0.910089	0.96143	-0.832188	0.956697	0.536015	0.931192	-0.903206	-0.918385	0.762427	0.979609	-0.861317	0.890382	-0.936931	-0.558903	0.951963	0.773987	0.922914	0.735995	0.81926	-0.651583	0.952233	0.949237	-0.80415	-0.700226
	chr7	49511701	49512799	Peak00094112	0.0261866	0.00514809	0.0186649	0.0116422	0.000375171	0.0106771	0.011412	0.00285246				Peak00183831	-0.94044	0.838622	0.92479	0.898283	0.901036	0.978767	0.919229	-0.961157	0.918822	0.958638	0.951734	-0.882066	0.99152	0.636034	0.897545	-0.923422	-0.948799	0.855719	0.978161	-0.901366	0.923229	-0.934455	-0.644402	0.963608	0.849736	0.946938	0.821193	0.872191	-0.728453	0.985446	0.985397	-0.863883	-0.784731
	chr7	51831812	51833072	Peak00094286	0.0237255	0.00867095	0.0352443	0.00516267	0.0290042	0.0130906	0.0172157	0.00164578				Peak00185455	-0.881153	0.965654	0.844946	0.838275	0.966846	0.775956	0.950489	-0.886737	0.778331	0.829273	0.67596	-0.875434	0.81176	0.972533	0.489836	-0.797688	-0.888934	0.974411	0.727104	-0.944642	0.936725	-0.633408	-0.970931	0.740249	0.954546	0.814011	0.970588	0.958075	-0.973167	0.826136	0.828116	-0.915823	-0.983203
	chr7	51969291	51969988	Peak00094311	0.0243537	0.000483414	0.00418076	0.0225871	0.00578583	0.00660824	0.0211831	0.00712612				Peak00185469	-0.871307	0.767546	0.852014	0.878838	0.778659	0.968331	0.844629	-0.91717	0.818415	0.944167	0.990682	-0.753585	0.945685	0.483703	0.972715	-0.831832	-0.866824	0.709735	0.992442	-0.814096	0.845738	-0.908371	-0.524252	0.986299	0.746505	0.877549	0.693729	0.79028	-0.580755	0.959595	0.919106	-0.743956	-0.641727
	chr7	64829945	64831034	Peak00094669	0.0255444	0.00916379	0.0202232	0.0151024	0.0186654	0.00557558	0.00703513	0.00178459				Peak00185795	0.961808	-0.857767	-0.943909	-0.918849	-0.88664	-0.969091	-0.905223	0.947595	-0.980212	-0.876047	-0.88606	0.94079	-0.975594	-0.641955	-0.853687	0.982595	0.958355	-0.853342	-0.941379	0.916452	-0.92256	0.97617	0.636744	-0.89453	-0.798546	-0.991857	-0.853684	-0.902268	0.754084	-0.95129	-0.983159	0.877751	0.799219
	chr7	68444194	68445153	Peak00095218	0.0315867	0.0144862	0.0216754	0.0185198	0.0160417	0.024569	0.00293359	0.00739102				Peak00186198	-0.897617	0.959707	0.838805	0.828588	0.966851	0.771206	0.940062	-0.872944	0.82832	0.780703	0.637888	-0.913467	0.807468	0.967328	0.459307	-0.839798	-0.895938	0.982323	0.70684	-0.948066	0.940824	-0.65951	-0.944626	0.699778	0.922067	0.840889	0.97459	0.955365	-0.981549	0.802138	0.840432	-0.925275	-0.98751
	chr7	70845828	70846720	Peak00095460	0.0248148	0.013712	0.018986	0.0466496	0.0315832	0.00231451	0.0320835	0.0064764				Peak00186293	0.974491	-0.939593	-0.960695	-0.925184	-0.957227	-0.921909	-0.957137	0.960139	-0.966533	-0.863343	-0.810334	0.985931	-0.94686	-0.810681	-0.724249	0.976995	0.9817	-0.944045	-0.876389	0.974397	-0.964062	0.898691	0.803426	-0.83915	-0.88784	-0.981097	-0.958191	-0.977025	0.891917	-0.930562	-0.96073	0.947473	0.920181
	chr7	73165271	73166202	Peak00095709	0.0232545	0.0304789	0.0130598	0.0287246	0.0132043	0.0117417	0.000607536	0.0116386				Peak00187175	-0.915931	0.942405	0.871074	0.87708	0.964836	0.885317	0.98161	-0.962674	0.801934	0.956348	0.862659	-0.856408	0.907959	0.859392	0.70942	-0.828882	-0.936977	0.935667	0.879788	-0.950144	0.964547	-0.74113	-0.885465	0.902036	0.971513	0.858262	0.910659	0.940232	-0.885605	0.935003	0.902277	-0.916103	-0.913804
	chr7	78120252	78121679	Peak00096176	0.0315122	0.00308734	0.027418	0.00253924	0.000453606	0.00724795	0.000462161	0.00398501				Peak00187811	-0.865208	0.953062	0.843692	0.834881	0.949375	0.746668	0.914928	-0.839361	0.801528	0.761859	0.595138	-0.891471	0.782359	0.972725	0.416376	-0.807373	-0.858654	0.976942	0.669763	-0.921308	0.910233	-0.626887	-0.942438	0.668664	0.899052	0.815838	0.975967	0.945476	-0.96984	0.776681	0.815263	-0.902083	-0.979861
	chr7	81726124	81727111	Peak00096687	0.0248099	0.000916582	0.00667101	0.018225	0.00111012	0.0098463	0.0164094	0.00383707				Peak00188141	0.853229	-0.950351	-0.819642	-0.809149	-0.947725	-0.721817	-0.917655	0.840597	-0.789351	-0.745695	-0.582927	0.894993	-0.763546	-0.986899	-0.396695	0.80621	0.865606	-0.972404	-0.652098	0.922746	-0.909976	0.610202	0.964151	-0.649016	-0.909509	-0.805607	-0.975998	-0.9454	0.983587	-0.761458	-0.795334	0.923277	0.983699
	chr7	82382771	82383861	Peak00096790	0.0317036	0.0322559	0.00904292	0.0257814	0.0091801	0.0102527	0.0100443	0.785825				Peak00188739	-0.862243	0.753992	0.781977	0.811046	0.770532	0.930163	0.846249	-0.915285	0.761454	0.932754	0.990937	-0.713825	0.910002	0.492281	0.949954	-0.786789	-0.861142	0.686682	0.976486	-0.815975	0.848106	-0.846741	-0.554396	0.978132	0.774809	0.828575	0.663316	0.770327	-0.593558	0.938896	0.878968	-0.72511	-0.64173
	chr7	82702336	82703263	Peak00096822	0.0276534	0.000625582	0.00329244	0.00480459	0.00163649	0.00883519	0.0260154	0.00688703				Peak00189252	0.963628	-0.924783	-0.966671	-0.923927	-0.941669	-0.907496	-0.929202	0.928294	-0.977581	-0.825961	-0.765403	0.988605	-0.932323	-0.798506	-0.689124	0.977199	0.95812	-0.939751	-0.845595	0.955576	-0.941122	0.898211	0.775176	-0.800926	-0.850605	-0.980068	-0.956532	-0.964661	0.880176	-0.90465	-0.953656	0.925923	0.911855
	chr7	82899527	82900316	Peak00096860	0.0229132	0.00274023	0.0201255	0.0344851	0.0264516	0.0103463	0.0082915	0.000521884				Peak00189636	-0.937537	0.879976	0.916608	0.929558	0.905597	0.983867	0.942306	-0.975132	0.878354	0.987134	0.967928	-0.855673	0.982822	0.673741	0.893725	-0.891136	-0.941469	0.858673	0.985601	-0.911858	0.939017	-0.895905	-0.694852	0.98614	0.870059	0.927901	0.832143	0.894771	-0.744174	0.992503	0.971323	-0.864723	-0.797118
	chr7	93061832	93062702	Peak00097452	0.0238625	0.00190242	0.0177225	0.0129245	0.0125529	0.00333323	0.0123844	0.00322622				Peak00190034	0.857727	-0.906375	-0.800691	-0.740251	-0.932362	-0.690491	-0.895986	0.834533	-0.807998	-0.692119	-0.561756	0.9174	-0.749775	-0.953134	-0.394213	0.831023	0.884472	-0.946605	-0.632801	0.92563	-0.894663	0.633032	0.941392	-0.609369	-0.906155	-0.810889	-0.961602	-0.929184	0.987729	-0.743068	-0.779154	0.922079	0.977439
	chr7	93646355	93647261	Peak00097464	0.0265184	0.0163621	0.0086484	0.0337483	0.016494	0.00129401	0.0337965	0.00484871				Peak00190035	0.880084	-0.933817	-0.83156	-0.785794	-0.937194	-0.721644	-0.906242	0.845733	-0.821131	-0.709347	-0.577598	0.9211	-0.76884	-0.956353	-0.415585	0.838099	0.886006	-0.953388	-0.655079	0.939393	-0.90705	0.651671	0.94371	-0.632308	-0.901787	-0.82931	-0.977234	-0.951435	0.990492	-0.762973	-0.797711	0.909923	0.985833
	chr7	95719896	95720600	Peak00097532	0.0254394	0.0176833	0.016805	0.0177072	0.00923691	0.0225068	0.00983006	0.0118283				Peak00190290	0.95724	-0.942898	-0.925604	-0.890755	-0.96441	-0.877144	-0.956834	0.943325	-0.952233	-0.827077	-0.758805	0.99262	-0.910652	-0.855305	-0.651031	0.968028	0.976506	-0.958705	-0.827306	0.973717	-0.96368	0.853075	0.841799	-0.78891	-0.896814	-0.959961	-0.969033	-0.975729	0.925254	-0.891972	-0.932839	0.970147	0.941912
	chr7	96609683	96610601	Peak00097661	0.026369	0.00353232	0.0155477	0.00863653	0.00939612	0.0199588	0.00650857	0.00369506				Peak00191276	0.799173	-0.898755	-0.748386	-0.716557	-0.923482	-0.649927	-0.892303	0.814613	-0.732345	-0.708903	-0.550548	0.863623	-0.710544	-0.979214	-0.351955	0.765909	0.849754	-0.940419	-0.602215	0.891306	-0.876779	0.55106	0.970856	-0.602675	-0.917933	-0.74947	-0.938249	-0.901672	0.974446	-0.71653	-0.73673	0.928099	0.960894
	chr7	112274166	112275398	Peak00099210	0.0245694	0.00970063	0.0152116	0.00938716	0.0130771	0.0286886	0.0060785	0.00550916				Peak00191739	0.815092	-0.930702	-0.764554	-0.753951	-0.925414	-0.669857	-0.899311	0.814467	-0.702861	-0.734178	-0.560223	0.829463	-0.713994	-0.995807	-0.353009	0.726741	0.827464	-0.94378	-0.614691	0.900904	-0.884144	0.523052	0.992393	-0.629051	-0.925042	-0.733503	-0.946884	-0.918017	0.980786	-0.730432	-0.736447	0.880041	0.975021
	chr7	117544110	117544823	Peak00099945	0.0245407	0.0202921	0.0180117	0.00765931	0.0238772	0.027309	0.00837481	0.00832398				Peak00193327	0.897913	-0.917898	-0.90121	-0.851131	-0.925081	-0.784878	-0.892397	0.855402	-0.915132	-0.71674	-0.610494	0.974102	-0.825842	-0.881098	-0.498898	0.920499	0.905683	-0.94695	-0.703158	0.927507	-0.899795	0.773771	0.845966	-0.658094	-0.839019	-0.907805	-0.976105	-0.952022	0.933884	-0.796026	-0.859726	0.92824	0.944382
	chr7	117558056	117558837	Peak00099950	0.0246517	0.00704125	0.00696381	0.00790831	0.0241245	0.0055858	0.00135278	0.0105213				Peak00195069	0.966605	-0.883083	-0.966591	-0.931614	-0.902238	-0.951803	-0.908053	0.936895	-0.987858	-0.85153	-0.836545	0.962286	-0.963027	-0.69202	-0.796175	0.985561	0.95517	-0.882575	-0.906257	0.930456	-0.924749	0.958806	0.678279	-0.85696	-0.80702	-0.994936	-0.895628	-0.928899	0.796812	-0.935278	-0.975552	0.886105	0.839392
	chr7	121252076	121253245	Peak00100285	0.0236498	0.00287915	0.0167194	0.00475712	0.0259456	0.0154409	0.00344682	0.0107042				Peak00197080	0.972407	-0.902033	-0.946593	-0.931713	-0.927085	-0.972009	-0.950994	0.981781	-0.962407	-0.917986	-0.908209	0.948979	-0.98308	-0.711889	-0.846127	0.976488	0.984647	-0.891744	-0.952561	0.949718	-0.958537	0.94819	0.718186	-0.919821	-0.863122	-0.987844	-0.889744	-0.937736	0.806243	-0.972235	-0.986099	0.922948	0.845118
	chr7	125864763	125865737	Peak00100722	0.0245528	9.44034e-05	0.0212976	0.0150073	0.00533895	0.000262779	0.0335925	0.0184643				Peak00197210	-0.923207	0.893479	0.974397	0.948264	0.906525	0.911154	0.890086	-0.891328	0.977765	0.819239	0.751022	-0.96686	0.927975	0.746599	0.69381	-0.966706	-0.91634	0.916306	0.835967	-0.902852	0.900372	-0.909675	-0.702353	0.7923	0.784726	0.975148	0.925728	0.928417	-0.812578	0.888728	0.953451	-0.902189	-0.857157
	chr7	129516550	129517174	Peak00101181	0.0230132	0.0192026	0.0420882	0.0134009	0.0191071	0.000280462	0.019973	0.000305271				Peak00197456	0.9213	-0.979502	-0.89749	-0.885184	-0.973351	-0.824112	-0.963429	0.918299	-0.863175	-0.826238	-0.703892	0.941988	-0.856433	-0.944872	-0.550755	0.882792	0.933797	-0.979556	-0.767575	0.969752	-0.957004	0.733681	0.937823	-0.756265	-0.933222	-0.8897	-0.993891	-0.988842	0.971534	-0.856806	-0.875862	0.954217	0.982224
	chr7	132014896	132015764	Peak00101565	0.0235216	0.0207079	0.00438054	0.0166945	0.0115948	0.000736947	0.0123651	0.00662943				Peak00197560	-0.871626	0.93966	0.842265	0.807636	0.969562	0.769064	0.948295	-0.892313	0.764791	0.846634	0.696007	-0.866494	0.817985	0.957931	0.511614	-0.78813	-0.896135	0.969233	0.735945	-0.939636	0.928539	-0.632975	-0.966569	0.754446	0.97809	0.802539	0.958439	0.942976	-0.96496	0.83799	0.82558	-0.917424	-0.976806
	chr7	133909469	133910499	Peak00101923	0.027355	0.00707623	0.00806615	0.0147283	0.000272552	0.00538211	0.0179113	0.00548587				Peak00198868	0.968287	-0.986886	-0.928718	-0.931388	-0.983919	-0.910992	-0.993923	0.973402	-0.893544	-0.910674	-0.823681	0.939387	-0.928353	-0.887165	-0.689247	0.911419	0.969188	-0.969268	-0.873611	0.990693	-0.990983	0.80928	0.893251	-0.866463	-0.947017	-0.931221	-0.971242	-0.994721	0.932398	-0.934589	-0.937909	0.947061	0.956568
	chr7	137750833	137751911	Peak00102591	0.0237808	0.0132308	0.0114857	0.0181344	0.0158507	0.00920348	0.0092709	0.000926077				Peak00199062	-0.950893	0.879185	0.921653	0.915624	0.922482	0.979764	0.946723	-0.975746	0.896316	0.979022	0.955038	-0.874922	0.987175	0.689051	0.877035	-0.904799	-0.952488	0.878208	0.978365	-0.923777	0.947228	-0.899362	-0.703772	0.974963	0.883725	0.935722	0.845254	0.898866	-0.765876	0.991348	0.980311	-0.873063	-0.818197
	chr7	144102127	144102837	Peak00103436	0.0229101	0.00777074	0.00904418	0.0192493	0.035325	0.0165165	0.0216987	0.0102285				Peak00199251	-0.939755	0.82272	0.953734	0.903672	0.888731	0.97327	0.894195	-0.941163	0.9575	0.917394	0.913228	-0.911927	0.991127	0.615857	0.882531	-0.953946	-0.945126	0.853151	0.956754	-0.892344	0.902776	-0.969711	-0.610626	0.925646	0.813595	0.970934	0.832111	0.871742	-0.721132	0.970551	0.990072	-0.860819	-0.779848
	chr8	7472154	7473267	Peak00103860	0.0235259	0.00214947	0.0160974	0.0155797	0.0168838	0.0353595	0.00610519	0.00699724				Peak00199802	0.900073	-0.965945	-0.876337	-0.859589	-0.950196	-0.778418	-0.929334	0.873304	-0.854209	-0.757621	-0.625661	0.937889	-0.811678	-0.951385	-0.47265	0.86774	0.900925	-0.9689	-0.704632	0.949847	-0.928653	0.699952	0.93179	-0.684157	-0.895227	-0.8689	-0.992664	-0.975509	0.976497	-0.803199	-0.840646	0.929575	0.981666
	chr8	11165386	11166081	Peak00104392	0.0251859	0.000756957	0.0205946	0.0242492	0.0144112	0.0139314	0.0213924	0.0106507				Peak00200101	-0.853567	0.846173	0.824094	0.753416	0.887849	0.710126	0.831099	-0.782822	0.892788	0.628297	0.520966	-0.946784	0.762551	0.848969	0.40509	-0.887862	-0.856136	0.918006	0.622224	-0.875715	0.850824	-0.71823	-0.791852	0.567787	0.786462	0.857094	0.92336	0.8809	-0.906374	0.715928	0.812782	-0.884811	-0.911659
	chr8	25546777	25547285	Peak00105684	0.0245483	0.0111466	0.00078167	0.0340781	0.000912799	0.00530494	0.0212476	0.00106076				Peak00200272	-0.92142	0.927401	0.840682	0.872313	0.927215	0.903616	0.969875	-0.967713	0.779901	0.960918	0.906047	-0.816353	0.906973	0.796776	0.767087	-0.810791	-0.926315	0.880273	0.91306	-0.93973	0.958829	-0.750645	-0.841283	0.934161	0.943306	0.848155	0.860957	0.919829	-0.839064	0.942889	0.894224	-0.869051	-0.866983
	chr8	26507558	26508321	Peak00105801	0.0241005	0.00854692	0.0156195	0.00911399	0.0145974	0.0020651	0.0010147	0.00481822				Peak00200370	-0.892684	0.761838	0.886345	0.902183	0.768031	0.973546	0.815401	-0.888018	0.911274	0.865534	0.92212	-0.821374	0.94862	0.462394	0.935374	-0.906643	-0.868294	0.719182	0.960912	-0.811401	0.835706	-0.97552	-0.465555	0.919829	0.672213	0.936165	0.714915	0.796915	-0.57979	0.928378	0.944673	-0.749716	-0.641781
	chr8	36668258	36669286	Peak00106763	0.0263487	0.0192482	0.0027536	0.0239775	0.014253	0.0134985	0.0150629	0.00445985				Peak00200781	-0.957605	0.853037	0.909993	0.903656	0.890811	0.983974	0.9235	-0.968411	0.92894	0.937911	0.952277	-0.889121	0.985233	0.630974	0.901548	-0.937814	-0.9563	0.840765	0.982277	-0.913756	0.935089	-0.944479	-0.644412	0.957755	0.83454	0.958315	0.818115	0.883022	-0.733888	0.978935	0.982382	-0.861233	-0.782457
	chr8	36729336	36729769	Peak00106781	0.0279244	0.00196163	0.0273665	0.0162537	0.021054	0.0114521	0.0247636	0.00331454				Peak00200842	-0.836789	0.726706	0.791632	0.830472	0.742615	0.941621	0.817953	-0.894036	0.766649	0.934344	0.994585	-0.698643	0.91504	0.440788	0.973334	-0.784688	-0.835555	0.663824	0.981752	-0.778081	0.818938	-0.868545	-0.490484	0.982912	0.725625	0.830916	0.635566	0.742255	-0.535964	0.9359	0.884883	-0.70625	-0.594879
	chr8	37995146	37995680	Peak00106849	0.0245177	0.00845806	0.0109706	0.00622913	0.00659656	0.0125907	0.0215608	0.00770142				Peak00201628	0.952379	-0.963475	-0.9349	-0.907464	-0.971128	-0.868688	-0.959101	0.933703	-0.935888	-0.826538	-0.734938	0.98474	-0.899768	-0.888936	-0.615901	0.94784	0.961409	-0.974192	-0.808414	0.975595	-0.962851	0.82378	0.871524	-0.777225	-0.902853	-0.947464	-0.988762	-0.988566	0.943718	-0.883789	-0.92316	0.962886	0.961655
	chr8	40223366	40224335	Peak00106917	0.0262319	0.0137781	0.00312427	0.024885	0.0321375	0.00991573	0.0103788	0.00677935				Peak00201634	0.976273	-0.879011	-0.947406	-0.911229	-0.897803	-0.942763	-0.898248	0.921009	-0.969307	-0.837916	-0.820612	0.938285	-0.94946	-0.691847	-0.772615	0.957787	0.936272	-0.877352	-0.894601	0.930861	-0.922671	0.928786	0.677186	-0.848175	-0.804982	-0.972981	-0.883703	-0.918022	0.80131	-0.92287	-0.965331	0.841822	0.845169
	chr8	41592223	41593614	Peak00107023	0.0239742	0.0148544	0.0272476	0.00696854	0.0271186	0.0272454	0.0155985	0.00761378				Peak00201656	0.966382	-0.955895	-0.961453	-0.946396	-0.971328	-0.928777	-0.970284	0.962919	-0.96091	-0.887557	-0.815737	0.982709	-0.951089	-0.834962	-0.715382	0.970608	0.977846	-0.964463	-0.879126	0.971444	-0.973238	0.884277	0.818704	-0.851442	-0.895667	-0.977866	-0.965801	-0.980531	0.894885	-0.934529	-0.968617	0.965751	0.926067
	chr8	43290006	43291221	Peak00107079	0.0243891	0.00719909	0.0415074	0.0104038	0.00675219	0.014024	0.00394225	0.00425408				Peak00203846	0.929964	-0.971868	-0.91339	-0.887299	-0.967899	-0.824406	-0.946869	0.901767	-0.882244	-0.802594	-0.678838	0.950486	-0.85665	-0.933497	-0.536616	0.890598	0.924206	-0.980299	-0.755648	0.966888	-0.947044	0.745783	0.916099	-0.736704	-0.912128	-0.898265	-0.997916	-0.98635	0.969253	-0.848253	-0.880957	0.931402	0.984208
	chr8	48231251	48232140	Peak00107605	0.0269767	0.00864776	0.00483934	0.0241987	0.00188263	0.00265335	0.00575548	0.00316968				Peak00204428	0.954877	-0.857893	-0.950792	-0.940459	-0.876026	-0.989683	-0.905861	0.954836	-0.955644	-0.912717	-0.924419	0.909452	-0.987174	-0.619559	-0.895945	0.958653	0.947316	-0.836698	-0.969711	0.906493	-0.917488	0.975511	0.624161	-0.93441	-0.797955	-0.981732	-0.837021	-0.896556	0.725	-0.972591	-0.985456	0.856532	0.777447
	chr8	49108183	49109604	Peak00107775	0.024965	0.000686379	0.0273315	0.00939971	0.0282774	0.0116909	0.00899865	0.0109469				Peak00204679	0.962079	-0.971122	-0.948374	-0.932439	-0.980609	-0.908148	-0.982006	0.967089	-0.929214	-0.889493	-0.806384	0.971459	-0.934131	-0.872441	-0.688541	0.946159	0.978044	-0.971889	-0.864023	0.983006	-0.979404	0.84507	0.868156	-0.844434	-0.927175	-0.955457	-0.978902	-0.992676	0.924927	-0.928661	-0.947022	0.970015	0.949542
	chr8	61629096	61630137	Peak00108401	0.0289271	0.0262292	0.0052336	0.00604055	0.0117988	0.0139476	0.000972631	0.00360158				Peak00204819	-0.972782	0.931368	0.96489	0.932313	0.972915	0.958448	0.977066	-0.98623	0.928642	0.95533	0.895082	-0.939907	0.983032	0.792259	0.798625	-0.938348	-0.982432	0.946311	0.936567	-0.969563	0.973812	-0.889665	-0.798296	0.926715	0.931367	0.960208	0.932044	0.959733	-0.861707	0.982701	0.982845	-0.931797	-0.904551
	chr8	64318430	64319277	Peak00108544	0.0235365	0.0134073	0.00352917	0.0101107	0.00956947	0.0254138	0.0179185	0.00459599				Peak00206098	-0.967297	0.91838	0.921302	0.953297	0.898585	0.981657	0.947606	-0.978508	0.912295	0.931293	0.929595	-0.893399	0.967648	0.695983	0.862705	-0.928376	-0.954438	0.855802	0.966158	-0.940174	0.955354	-0.914523	-0.716949	0.944907	0.844927	0.958418	0.862267	0.933721	-0.780615	0.971438	0.964782	-0.873196	-0.820104
	chr8	68430760	68431796	Peak00108767	0.0241243	0.00677553	0.00439015	0.0294837	0.0131242	0.0390436	0.00762988	4.93347e-05				Peak00206320	0.912693	-0.942176	-0.864091	-0.815697	-0.959156	-0.770899	-0.929826	0.88024	-0.869213	-0.74924	-0.631874	0.95263	-0.817484	-0.939904	-0.481052	0.884026	0.921569	-0.969964	-0.708286	0.959296	-0.933658	0.713035	0.923951	-0.680974	-0.913354	-0.873668	-0.984498	-0.964529	0.9853	-0.806071	-0.846592	0.936502	0.987139
	chr8	78595309	78595999	Peak00109632	0.0232938	0.0140841	0.00724176	0.0151605	0.00916305	0.015447	0.0209131	0.00414128				Peak00208730	0.88592	-0.892099	-0.941386	-0.925752	-0.89289	-0.87719	-0.896838	0.901778	-0.938462	-0.815286	-0.754868	0.957808	-0.899819	-0.760026	-0.689671	0.953867	0.924612	-0.894356	-0.820891	0.895558	-0.892681	0.884208	0.738938	-0.78086	-0.801327	-0.95365	-0.920397	-0.93035	0.815995	-0.875258	-0.914176	0.94376	0.84546
	chr8	82888865	82890057	Peak00110054	0.0248354	0.0211951	0.0136678	0.00882404	0.0207619	0.00184198	0.00266156	0.0019101				Peak00208757	-0.921229	0.812833	0.922666	0.909147	0.845297	0.952756	0.857765	-0.900789	0.980907	0.839764	0.851846	-0.920877	0.954175	0.586189	0.835706	-0.973798	-0.916088	0.821697	0.913676	-0.862241	0.879618	-0.977306	-0.558874	0.860936	0.726067	0.979399	0.811051	0.853876	-0.691434	0.914639	0.970954	-0.850447	-0.742946
	chr8	82969911	82970540	Peak00110073	0.0229875	0.00142611	0.00401854	0.0153261	0.0123	0.0182393	0.00221972	0.00112054				Peak00209130	0.87776	-0.961831	-0.852648	-0.834821	-0.966515	-0.766379	-0.944652	0.880805	-0.7915	-0.811018	-0.656041	0.891803	-0.807537	-0.976162	-0.474792	0.810906	0.891746	-0.978339	-0.712567	0.943809	-0.930891	0.641423	0.97033	-0.719454	-0.94843	-0.821688	-0.98032	-0.961081	0.979633	-0.817091	-0.825865	0.926556	0.987796
	chr8	90192367	90193449	Peak00111027	0.0244219	0.0253277	0.00811372	0.00934912	0.0053411	0.0211057	0.00369624	0.0043074				Peak00210155	0.824151	-0.919627	-0.734879	-0.71648	-0.915716	-0.651968	-0.895274	0.815864	-0.70986	-0.698155	-0.549113	0.840305	-0.698529	-0.986018	-0.345065	0.740931	0.840431	-0.926052	-0.603951	0.909737	-0.887166	0.526851	0.990832	-0.605433	-0.921316	-0.735227	-0.936393	-0.914324	0.990942	-0.713893	-0.72292	0.882558	0.973781
	chr8	97251038	97251910	Peak00111883	0.0241654	0.00513788	0.0070326	0.00923132	0.0120021	0.0206271	0.00518155	0.000362145				Peak00210158	0.93338	-0.888922	-0.952799	-0.928429	-0.923982	-0.938521	-0.932207	0.953103	-0.970706	-0.886915	-0.852663	0.968331	-0.961991	-0.729523	-0.790605	0.984667	0.970355	-0.906069	-0.90473	0.924094	-0.933261	0.938804	0.716574	-0.868328	-0.842151	-0.985482	-0.904402	-0.9295	0.805976	-0.939667	-0.971835	0.95511	0.843767
	chr8	102596280	102597085	Peak00111990	0.0321609	0.00466945	0.00775163	0.0260022	0.00477234	0.0358225	0.0192442	0.0125899				Peak00210216	0.982929	-0.887644	-0.95166	-0.917929	-0.916564	-0.96187	-0.9261	0.955362	-0.978223	-0.876828	-0.867816	0.953154	-0.973151	-0.697858	-0.816092	0.978268	0.968467	-0.887471	-0.92862	0.945586	-0.944276	0.95071	0.692828	-0.885592	-0.836475	-0.98903	-0.888475	-0.928988	0.806597	-0.952026	-0.983367	0.88505	0.848216
	chr8	103694128	103694895	Peak00112125	0.027842	0.00257721	0.0369157	0.019218	0.0250788	0.00572952	0.000298975	0.00926094				Peak00210260	-0.866016	0.946391	0.837392	0.807322	0.953973	0.736738	0.920587	-0.849249	0.769152	0.778656	0.612602	-0.871163	0.780203	0.977839	0.427591	-0.780515	-0.863219	0.971126	0.675987	-0.930278	0.910115	-0.605047	-0.967624	0.683933	0.936333	0.79363	0.97282	0.945047	-0.981339	0.788426	0.801398	-0.888571	-0.989882
	chr8	104190846	104191970	Peak00112198	0.0244782	0.00644568	0.00364096	0.0199569	0.0142606	0.00588532	0.0212651	0.000357325				Peak00210468	-0.929626	0.86951	0.902536	0.906218	0.89845	0.92269	0.898396	-0.9052	0.967399	0.837489	0.804141	-0.940358	0.930616	0.705377	0.736124	-0.962611	-0.925122	0.88959	0.871008	-0.895967	0.918845	-0.906038	-0.665793	0.829064	0.782047	0.962606	0.864993	0.889602	-0.779442	0.892466	0.961088	-0.898009	-0.819464
	chr8	107472417	107473229	Peak00112607	0.0245443	0.00447796	0.0294782	0.0101522	0.0327685	0.0289587	0.0247803	0.00606446				Peak00210637	-0.899446	0.94484	0.908783	0.858719	0.974222	0.798365	0.934129	-0.882105	0.866834	0.804837	0.657542	-0.942742	0.847148	0.94122	0.507332	-0.872324	-0.910951	0.993536	0.730771	-0.94509	0.92727	-0.721019	-0.914678	0.720074	0.922417	0.876166	0.994216	0.963264	-0.964363	0.835955	0.871704	-0.939045	-0.983445
	chr8	108089379	108090177	Peak00112704	0.02328	0.00780325	0.0151374	0.0119991	0.0269079	0.003638	0.0324636	0.0087247				Peak00210858	-0.880227	0.79586	0.856033	0.874928	0.836317	0.963673	0.884238	-0.935854	0.824522	0.977628	0.988008	-0.779563	0.956988	0.562395	0.934716	-0.838549	-0.891571	0.775554	0.986829	-0.840183	0.880087	-0.880865	-0.591714	0.992749	0.809653	0.87797	0.733698	0.810744	-0.638132	0.970083	0.937179	-0.799874	-0.697533
	chr8	108671875	108672457	Peak00112790	0.0294844	0.00211271	0.0162795	3.79187e-05	0.0105809	0.000591684	0.0144148	0.00125				Peak00211015	0.794808	-0.918799	-0.771106	-0.751632	-0.903366	-0.647384	-0.875918	0.793961	-0.705961	-0.695065	-0.522213	0.837327	-0.694188	-0.985442	-0.329084	0.731774	0.81517	-0.927923	-0.584099	0.885378	-0.85874	0.527672	0.980215	-0.589149	-0.895794	-0.734112	-0.950485	-0.915956	0.972883	-0.706427	-0.716236	0.879032	0.963917
	chr8	113763834	113764681	Peak00113398	0.0278577	0.00172157	0.0207651	0.00648803	0.00507191	0.00187291	0.0187657	0.00780648				Peak00211208	-0.899686	0.95874	0.790128	0.841213	0.944147	0.827434	0.969323	-0.925849	0.767867	0.879603	0.783138	-0.837902	0.836813	0.9005	0.601224	-0.799313	-0.905064	0.922817	0.809047	-0.94306	0.963528	-0.662966	-0.918729	0.825178	0.940951	0.818767	0.90035	0.932866	-0.913281	0.861216	0.848694	-0.903311	-0.921781
	chr8	116248206	116248844	Peak00113821	0.0237928	0.0100033	0.00770732	0.0163097	0.0177036	0.0117045	0.026185	0.00510038				Peak00211836	-0.962617	0.916062	0.959815	0.954636	0.945319	0.979619	0.961249	-0.980052	0.946327	0.953536	0.913275	-0.935253	0.990798	0.739497	0.835599	-0.954562	-0.972509	0.918081	0.955059	-0.94462	0.962184	-0.92433	-0.736867	0.938344	0.880053	0.97577	0.900962	0.9398	-0.809472	0.982202	0.994399	-0.9262	-0.856668
	chr8	116252450	116253215	Peak00113822	0.0281749	0.000962515	0.0130733	0.011787	0.0118437	0.0146863	0.00280123	0.00880402				Peak00212269	0.988763	-0.946944	-0.926375	-0.88938	-0.97172	-0.90558	-0.969184	0.962301	-0.942204	-0.860643	-0.804558	0.970817	-0.932294	-0.839938	-0.695414	0.9529	0.983063	-0.953158	-0.86702	0.991588	-0.980925	0.856	0.839156	-0.83568	-0.919669	-0.956442	-0.955978	-0.976355	0.923352	-0.922489	-0.948515	0.933744	0.945521
	chr8	118845427	118846375	Peak00114153	0.0232759	0.013724	0.00509347	0.0244751	0.023473	0.00177753	0.00101096	0.00194926				Peak00212579	-0.945434	0.964834	0.91617	0.875043	0.994685	0.855438	0.977644	-0.943532	0.87099	0.876884	0.761181	-0.938628	0.896188	0.923995	0.611478	-0.885777	-0.955294	0.989062	0.815133	-0.983284	0.970774	-0.758752	-0.92488	0.811352	0.970796	0.897723	0.985258	0.982335	-0.964991	0.900933	0.907596	-0.945529	-0.985564
	chr8	127214450	127215440	Peak00115880	0.023624	0.0103255	0.00133542	0.0152368	0.000540555	0.010796	0.0184921	0.00188548				Peak00212740	0.937069	-0.827235	-0.930926	-0.905106	-0.873726	-0.976955	-0.900687	0.955197	-0.950394	-0.917338	-0.936115	0.906956	-0.986058	-0.600985	-0.908041	0.959609	0.954007	-0.828661	-0.970788	0.893137	-0.908764	0.977075	0.608419	-0.936366	-0.805515	-0.973336	-0.816378	-0.873026	0.709332	-0.971291	-0.98169	0.872756	0.760267
	chr9	15574633	15575511	Peak00116763	0.023734	0.00407871	0.0161401	0.0118283	0.00686604	0.0113113	0.0164904	0.000848627				Peak00212858	0.960071	-0.94201	-0.976979	-0.943508	-0.960091	-0.922292	-0.953615	0.951465	-0.963543	-0.873029	-0.801477	0.983599	-0.948509	-0.819327	-0.714042	0.970147	0.970195	-0.955225	-0.869417	0.963175	-0.955453	0.893291	0.80357	-0.837904	-0.88354	-0.97856	-0.966574	-0.976711	0.886156	-0.93026	-0.962874	0.951612	0.919967
	chr9	15957718	15958971	Peak00116808	0.0259234	0.00268356	0.00719292	0.0102743	0.0336226	0.0255438	0.0115079	0.00762197				Peak00212891	0.899792	-0.778006	-0.911928	-0.900365	-0.801432	-0.951595	-0.827043	0.8877	-0.965976	-0.827241	-0.865082	0.89376	-0.946322	-0.519982	-0.873601	0.962169	0.897591	-0.769314	-0.92109	0.832538	-0.848053	0.993863	0.503273	-0.864048	-0.685393	-0.970648	-0.77045	-0.826291	0.636761	-0.909549	-0.954885	0.817626	0.690329
	chr9	32899599	32900366	Peak00118283	0.0232798	0.0141672	0.0155927	0.0196337	0.0217361	0.0132713	0.0226501	0.00449698				Peak00213250	-0.872566	0.942749	0.85552	0.813878	0.952926	0.736477	0.913025	-0.845003	0.814746	0.746341	0.587932	-0.912099	0.784241	0.971525	0.418251	-0.824216	-0.876048	0.976924	0.66424	-0.932674	0.907549	-0.643446	-0.949143	0.655023	0.912815	0.825548	0.987506	0.952613	-0.985775	0.778639	0.812691	-0.911445	-0.991886
	chr9	34029295	34030436	Peak00118355	0.0276316	0.00354233	0.00347358	0.0163897	0.0244848	0.027686	0.00268818	0.00227865				Peak00213339	-0.927913	0.845608	0.905799	0.918747	0.865906	0.988795	0.913526	-0.964107	0.874339	0.972643	0.98313	-0.834252	0.980295	0.60523	0.934136	-0.887199	-0.927466	0.809788	0.997839	-0.888082	0.913787	-0.91963	-0.634117	0.991245	0.829143	0.925645	0.791219	0.867529	-0.692834	0.989806	0.963452	-0.828294	-0.748339
	chr9	41766028	41767032	Peak00118955	0.0266998	0.011978	0.00192434	0.0132872	0.00266303	0.0012191	0.00821767	0.00406554				Peak00215745	-0.979912	0.907285	0.944543	0.944667	0.927517	0.985413	0.948217	-0.972467	0.95413	0.929996	0.911399	-0.927564	0.986688	0.708745	0.843442	-0.956668	-0.965771	0.895199	0.959234	-0.945033	0.960859	-0.933888	-0.706496	0.933486	0.854208	0.978327	0.880382	0.929944	-0.796317	0.9745	0.994172	-0.890446	-0.842756
	chr9	48692671	48693124	Peak00120011	0.024062	0.0128121	0.0110715	0.00266184	0.0234313	0.0103916	0.0210367	0.00108058				Peak00215798	-0.938348	0.915884	0.945711	0.893322	0.974644	0.886202	0.940814	-0.919742	0.939048	0.865558	0.762678	-0.963847	0.927161	0.842796	0.650627	-0.934912	-0.945972	0.978908	0.830724	-0.944222	0.943677	-0.8368	-0.809344	0.810527	0.898286	0.939302	0.955864	0.94341	-0.894591	0.90321	0.950574	-0.939511	-0.931943
	chr9	57299319	57300410	Peak00120932	0.0253375	0.0137385	0.00695995	0.00371045	0.0106621	0.000609508	0.0298317	0.000758888				Peak00216200	0.964271	-0.944958	-0.927837	-0.891252	-0.973703	-0.885771	-0.964587	0.950813	-0.952662	-0.843043	-0.773098	0.99126	-0.9202	-0.858075	-0.661602	0.967131	0.98178	-0.966027	-0.839016	0.979049	-0.971429	0.854002	0.845054	-0.804186	-0.909275	-0.960787	-0.969191	-0.976258	0.927828	-0.902797	-0.941764	0.970926	0.946675
	chr9	60024586	60025735	Peak00121315	0.023714	0.015273	0.00697337	0.00954546	0.0197298	0.00137467	0.00157272	1.73316e-06				Peak00216793	-0.955896	0.944845	0.980142	0.968272	0.959132	0.944267	0.955043	-0.950626	0.953965	0.905087	0.825648	-0.961306	0.961015	0.807524	0.735271	-0.954216	-0.95569	0.955689	0.889904	-0.95095	0.955995	-0.890071	-0.785402	0.868855	0.875174	0.973172	0.952778	0.966694	-0.860885	0.943446	0.97597	-0.936634	-0.904001
	chr9	60212762	60213675	Peak00121357	0.0290905	0.00461811	0.0203175	0.00145041	0.0190471	0.0291036	0.00165042	0.00115758				Peak00217048	-0.912655	0.976425	0.862844	0.85869	0.96819	0.814825	0.969519	-0.923866	0.799575	0.855983	0.733465	-0.887783	0.843701	0.946347	0.562729	-0.825558	-0.920326	0.960968	0.778487	-0.968086	0.957483	-0.682324	-0.961967	0.786013	0.964902	0.844253	0.968755	0.975941	-0.967347	0.864096	0.851646	-0.921613	-0.977004
	chr9	60350907	60351755	Peak00121391	0.0231806	0.0271832	0.000180271	0.0238213	0.0163062	0.00440222	0.00774476	0.00151678				Peak00217062	-0.849676	0.861136	0.753149	0.797631	0.868125	0.84908	0.92111	-0.921016	0.678879	0.947751	0.898874	-0.718099	0.849935	0.73899	0.752128	-0.716699	-0.863518	0.809993	0.881821	-0.873393	0.903263	-0.66884	-0.798889	0.921149	0.914386	0.759652	0.77507	0.842974	-0.768371	0.90051	0.827657	-0.804353	-0.795331
	chr9	61084566	61085312	Peak00121521	0.0249002	0.0035417	0.00142477	0.00483462	0.0226861	0.0150233	0.0128675	0.00708689				Peak00218327	-0.894318	0.941877	0.80776	0.829319	0.940647	0.831541	0.968535	-0.939436	0.740485	0.911623	0.819634	-0.816571	0.849539	0.880195	0.646686	-0.77732	-0.909934	0.907271	0.831822	-0.943211	0.952155	-0.666118	-0.921831	0.857571	0.970739	0.805719	0.893474	0.929989	-0.90205	0.888858	0.842893	-0.887288	-0.915156
	chr9	67110536	67111066	Peak00122609	0.0266398	0.006874	0.00674316	0.010951	0.00367033	0.00612991	0.00456685	0.00291312				Peak00219344	-0.941222	0.934504	0.874084	0.88461	0.962448	0.918236	0.984739	-0.977583	0.837255	0.964872	0.897823	-0.869683	0.934249	0.820267	0.759245	-0.860645	-0.953975	0.925817	0.916147	-0.956211	0.977074	-0.788051	-0.843433	0.928943	0.955699	0.886872	0.893362	0.934396	-0.864372	0.954221	0.931842	-0.913234	-0.895737
	chr9	67111944	67112818	Peak00122610	0.0239335	0.00396532	0.0295283	0.011622	0.00798771	0.0158259	0.00597764	0.00168859				Peak00219382	0.811446	-0.902396	-0.793164	-0.746366	-0.891255	-0.643046	-0.848457	0.771026	-0.751976	-0.64004	-0.477066	0.868245	-0.69245	-0.961631	-0.30772	0.764389	0.811688	-0.923865	-0.561556	0.884728	-0.843754	0.563096	0.941376	-0.54535	-0.856493	-0.759653	-0.958264	-0.91462	0.972803	-0.68753	-0.723418	0.857375	0.965459
	chr9	69347525	69348857	Peak00122921	0.0235623	0.00980286	0.0298947	0.0147415	0.00395945	0.0110578	0.00972146	0.0104206				Peak00219448	0.948738	-0.835603	-0.901184	-0.906964	-0.859165	-0.988105	-0.900092	0.952921	-0.920991	-0.924848	-0.954259	0.866259	-0.978287	-0.586494	-0.918706	0.926427	0.93474	-0.806464	-0.985376	0.892737	-0.915478	0.951476	0.600856	-0.957702	-0.795373	-0.95214	-0.789105	-0.863871	0.695035	-0.970999	-0.974348	0.825082	0.746921
	chr9	72762999	72763678	Peak00123403	0.0255032	0.0115167	0.000431478	0.0186807	0.0103211	0.0320394	0.00948883	0.00401343				Peak00221512	0.95346	-0.952001	-0.93313	-0.892688	-0.957254	-0.854005	-0.938435	0.912727	-0.932541	-0.79491	-0.70433	0.977682	-0.884777	-0.878685	-0.591963	0.937334	0.944855	-0.962896	-0.786802	0.970064	-0.947485	0.814845	0.859323	-0.750374	-0.885435	-0.938454	-0.984802	-0.981388	0.942951	-0.865932	-0.909919	0.929398	0.961269
	chr9	73671509	73672201	Peak00123516	0.0244293	0.000606792	0.0100092	0.00755427	0.0168752	0.015689	0.0140205	0.00776612				Peak00221533	0.948735	-0.951816	-0.921878	-0.873836	-0.957981	-0.83549	-0.934625	0.902415	-0.900784	-0.791841	-0.689269	0.954739	-0.868548	-0.895356	-0.565533	0.903691	0.930181	-0.963373	-0.770073	0.970322	-0.942017	0.776178	0.881936	-0.741805	-0.901362	-0.910688	-0.98496	-0.978345	0.956018	-0.856927	-0.890758	0.905175	0.973839
	chr9	76038055	76039113	Peak00123748	0.0233793	0.00144484	0.00875053	0.0114973	0.00457091	0.0178156	0.00410278	0.00650703				Peak00221783	0.956751	-0.909604	-0.978678	-0.945851	-0.933954	-0.951366	-0.941162	0.962172	-0.969026	-0.896631	-0.857423	0.96768	-0.971908	-0.744822	-0.795799	0.978191	0.973548	-0.915099	-0.914213	0.944897	-0.942821	0.938701	0.739214	-0.880389	-0.860027	-0.989386	-0.924886	-0.951892	0.82726	-0.955459	-0.977195	0.934867	0.867891
	chr9	87376670	87378211	Peak00124623	0.0281065	0.00871614	0.0213501	0.00179986	0.00585443	0.00765491	0.0144959	0.00184339				Peak00222106	-0.896787	0.76236	0.860654	0.863235	0.806074	0.972775	0.8509	-0.918428	0.868174	0.93057	0.974731	-0.795335	0.961532	0.495951	0.955123	-0.871706	-0.888333	0.743133	0.988475	-0.829718	0.862181	-0.933095	-0.516906	0.971322	0.753973	0.904182	0.709146	0.79142	-0.604648	0.959072	0.947862	-0.765038	-0.666485
	chr9	88068726	88069541	Peak00124727	0.0230839	0.0146476	0.035014	0.00947821	0.00999644	0.0065832	0.00649913	0.00698182				Peak00222264	-0.960695	0.907165	0.952525	0.938069	0.950203	0.967472	0.954378	-0.966815	0.95105	0.939364	0.890996	-0.93896	0.983809	0.746301	0.80846	-0.953589	-0.966646	0.928	0.937795	-0.940539	0.958788	-0.913879	-0.733611	0.91969	0.877786	0.970628	0.901031	0.930606	-0.815552	0.968992	0.993547	-0.923257	-0.863278
	chr9	97765095	97765775	Peak00125470	0.0266647	0.0131512	0.0187879	0.0236908	0.00333508	0.0354912	0.00633243	0.00635322				Peak00222298	-0.951522	0.926953	0.957462	0.916084	0.96888	0.902746	0.944727	-0.930445	0.96541	0.857543	0.770766	-0.98399	0.936542	0.831326	0.671056	-0.963884	-0.958744	0.971979	0.843519	-0.95244	0.951092	-0.870186	-0.798153	0.812983	0.88111	0.965554	0.961342	0.957057	-0.891448	0.908861	0.961439	-0.950886	-0.926384
	chr9	107480395	107481073	Peak00126556	0.0244778	0.00600798	0.0110203	0.00626094	0.0229024	0.0183349	0.0198963	0.00182944				Peak00222647	-0.965161	0.904253	0.986326	0.948071	0.926846	0.951025	0.924074	-0.9422	0.982626	0.872075	0.830223	-0.969065	0.968022	0.734948	0.775659	-0.979164	-0.958099	0.914718	0.90037	-0.940133	0.933969	-0.941837	-0.717227	0.860469	0.835297	0.992547	0.924502	0.946506	-0.823496	0.942834	0.980168	-0.905375	-0.868391
	chr9	110205933	110206450	Peak00126855	0.0228791	0.00296172	0.023749	0.0090537	0.0256106	0.0107674	0.0124333	0.00292747				Peak00222771	-0.92155	0.967084	0.854199	0.853837	0.98219	0.837109	0.981089	-0.936732	0.807176	0.891328	0.772246	-0.882914	0.866558	0.932543	0.595829	-0.829723	-0.92993	0.969786	0.809443	-0.967718	0.971522	-0.69276	-0.94308	0.822993	0.977157	0.848026	0.950848	0.960621	-0.95265	0.884812	0.876803	-0.926696	-0.968233
	chr9	111534475	111535994	Peak00127040	0.0267885	0.00819418	0.0239161	0.00287036	0.0047292	0.00298647	0.0160792	0.000326486				Peak00223972	-0.931356	0.945275	0.938272	0.890502	0.978277	0.848054	0.942264	-0.904372	0.915993	0.827593	0.702973	-0.966056	0.889577	0.902274	0.573528	-0.915253	-0.933452	0.992539	0.779959	-0.955581	0.94291	-0.787221	-0.870512	0.760056	0.907801	0.919739	0.989112	0.968134	-0.942333	0.870064	0.915864	-0.941728	-0.969238
	chr9	111963398	111964088	Peak00127081	0.0268126	0.0012249	0.0122362	0.00234237	0.00925182	0.000950603	0.0172761	0.0090658				Peak00224242	0.736229	-0.873313	-0.641661	-0.639989	-0.864087	-0.55792	-0.840702	0.740847	-0.596365	-0.64568	-0.469254	0.748475	-0.605492	-0.986713	-0.238435	0.630854	0.756566	-0.881095	-0.513124	0.841733	-0.824818	0.395729	0.992826	-0.533728	-0.890161	-0.628349	-0.881407	-0.849849	0.958845	-0.631184	-0.629983	0.824603	0.934997
	chr9	117217204	117218414	Peak00127706	0.0240605	0.0087785	0.0145618	0.0100471	0.00149791	0.00736157	0.0315682	0.00140405				Peak00224362	0.924165	-0.941313	-0.917929	-0.877209	-0.936487	-0.815805	-0.9129	0.879692	-0.913616	-0.751271	-0.649639	0.967999	-0.848252	-0.884983	-0.536607	0.91824	0.917239	-0.951369	-0.738705	0.948631	-0.92056	0.783693	0.860108	-0.699523	-0.859544	-0.916547	-0.983281	-0.970813	0.941138	-0.82666	-0.876608	0.917912	0.955176
	chr9	118629626	118630299	Peak00127861	0.0234586	0.00841746	0.0251498	0.0104682	0.0221494	0.0121358	0.0257457	0.0065216				Peak00224448	-0.969107	0.921318	0.970648	0.936222	0.962905	0.964803	0.967717	-0.981767	0.925236	0.959991	0.902936	-0.929206	0.987095	0.771153	0.814537	-0.932031	-0.974218	0.934974	0.943728	-0.960292	0.964151	-0.896438	-0.778112	0.935005	0.920584	0.958303	0.921311	0.951225	-0.842881	0.987183	0.984165	-0.915138	-0.890174
	chr9	118659936	118660756	Peak00127869	0.0307805	0.0318679	0.00420606	0.011236	0.0174876	0.014797	0.0382284	0.0728406				Peak00225492	0.966327	-0.923102	-0.9456	-0.885654	-0.975684	-0.904159	-0.964105	0.963623	-0.953736	-0.876162	-0.813773	0.984601	-0.945638	-0.826488	-0.713822	0.96749	0.99135	-0.959405	-0.870605	0.975803	-0.966597	0.878597	0.821771	-0.840418	-0.92396	-0.964939	-0.956325	-0.965119	0.90597	-0.932131	-0.95749	0.96441	0.932797
	chr9	119844570	119845406	Peak00128089	0.0233927	0.00829808	0.00636425	0.0104611	0.00599274	0.0108312	0.00777391	0.00943062				Peak00225971	-0.960461	0.977742	0.931675	0.917774	0.99369	0.895831	0.985784	-0.956066	0.893035	0.902702	0.795679	-0.940784	0.922106	0.902498	0.654253	-0.902834	-0.95842	0.987636	0.851097	-0.983713	0.982947	-0.791657	-0.896375	0.846839	0.951223	0.921257	0.978383	0.986152	-0.941323	0.922723	0.936487	-0.943401	-0.969046
	chrX	8308984	8309822	Peak00227013	0.0247172	0.00660708	0.0115394	0.0142317	0.00384316	0.0265526	0.0359845	0.00544327				Peak00227013	0.985511	-0.912196	-0.958343	-0.950347	-0.920347	-0.975491	-0.934125	0.955062	-0.962844	-0.896855	-0.873178	0.935282	-0.975018	-0.714755	-0.811904	0.958094	0.953897	-0.895619	-0.935029	0.946745	-0.951271	0.932136	0.706714	-0.901914	-0.836249	-0.981407	-0.894719	-0.93852	0.807625	-0.957894	-0.986175	0.870437	0.85392
	chrX	10962507	10963834	Peak00227080	0.0232155	0.0149109	0.00353218	0.0225989	0.0082708	0.0316288	0.0161246	0.013199				Peak00227080	-0.896835	0.840475	0.885142	0.94493	0.818251	0.983572	0.881672	-0.931152	0.852622	0.945463	0.961057	-0.799101	0.952441	0.568921	0.922528	-0.86285	-0.881983	0.768451	0.980187	-0.84906	0.884309	-0.905865	-0.590214	0.97236	0.75941	0.909432	0.759645	0.846893	-0.642301	0.959176	0.939759	-0.791741	-0.699555
	chrX	97360729	97361355	Peak00228616	0.0230724	0.010187	0.00448051	0.0164303	0.0213238	0.00114793	0.000677388	0.0125719				Peak00228616	-0.946088	0.87232	0.859801	0.882972	0.88507	0.961001	0.940194	-0.979183	0.868501	0.945371	0.96331	-0.851836	0.954943	0.65979	0.887592	-0.894581	-0.951973	0.823765	0.976171	-0.921413	0.945919	-0.885794	-0.697739	0.964023	0.862913	0.918721	0.807222	0.888076	-0.751427	0.968918	0.944636	-0.860087	-0.787121
	chrX	139777286	139777836	Peak00229415	0.0236293	4.2518e-05	0.0125917	0.000601311	0.0137158	0.0103305	0.0180341	0.00552514				Peak00229415	0.955611	-0.936656	-0.943808	-0.928487	-0.972585	-0.943279	-0.982931	0.986827	-0.925956	-0.946255	-0.884766	0.948147	-0.968746	-0.808653	-0.779431	0.945431	0.986549	-0.948385	-0.922347	0.9645	-0.976534	0.879337	0.812354	-0.911183	-0.928657	-0.958222	-0.933111	-0.960128	0.866573	-0.967331	-0.972221	0.966311	0.901609
	chrX	163981958	163982640	Peak00230064	0.0237732	0.00406634	0.00785561	0.0273865	0.0268273	0.0253982	0.0179299	0.00711525				Peak00230064	-0.930018	0.921753	0.918963	0.851411	0.992231	0.852187	0.958294	-0.930098	0.900187	0.869906	0.756979	-0.955265	0.90681	0.888503	0.620603	-0.909399	-0.957463	0.99011	0.812334	-0.959806	0.952865	-0.788693	-0.873089	0.801753	0.952258	0.909248	0.967411	0.951152	-0.935574	0.897031	0.923147	-0.959473	-0.962091
[truncated: 467 more columns]

## Sheet: Figure 4F-1
	CPM used for the heatmap											Clusters annotation
	id	contr2GT	contr1L	contr2L	contr1GT	mut1exL	mut1GT	mut2exL	mut2GT			id	Cluster
	Peak00000154	5.83025	2.57656	3.02692	6.39968	6.29366	7.19581	6.66566	6.62461			Peak00000154	1
	Peak00000218	5.52698	7.74484	7.88857	5.91114	4.59209	3.44695	4.39948	4.68233			Peak00000218	2
	Peak00002082	5.22046	8.65527	9.03909	5.91114	6.01294	5.34415	4.39948	5.68313			Peak00002082	2
	Peak00002101	4.9269	7.96149	8.30209	6.16628	5.8198	4.51042	5.20854	5.76723			Peak00002101	2
	Peak00002726	5.92644	7.97104	8.36154	5.88769	5.00945	4.68723	4.47006	4.36001			Peak00002726	2
	Peak00003065	4.14329	7.95188	8.04741	4.60186	5.56186	3.89407	4.72221	4.43049			Peak00003065	2
	Peak00003468	5.90299	7.71674	8.13914	5.76438	5.37358	4.37924	4.98577	4.62338			Peak00003468	2
	Peak00003747	7.20079	5.16011	4.67336	7.59308	7.16169	8.44573	7.80907	8.19979			Peak00003747	1
	Peak00003912	5.29442	8.0941	8.66364	5.24277	5.15697	5.51012	5.20854	5.76723			Peak00003912	2
	Peak00005326	6.38151	8.6132	8.9761	6.82697	7.52978	5.81939	6.30929	5.49859			Peak00005326	2
	Peak00005350	5.10188	8.17894	8.60429	4.8646	7.15	4.44632	5.80795	4.36001			Peak00005350	2
	Peak00005629	6.972	4.78035	3.8359	7.29635	8.03476	7.56376	8.05849	7.31593			Peak00005629	1
	Peak00005785	4.29513	8.21956	8.65635	4.48172	5.48947	4.15695	4.24704	4.03759			Peak00005785	2
	Peak00005909	8.5455	9.1367	9.49624	8.70452	6.20602	6.25323	6.16782	6.53147			Peak00005909	2
	Peak00006164	4.72772	8.37867	8.85083	4.41768	7.88054	5.07413	6.20967	5.16821			Peak00006164	2
	Peak00006328	7.81739	5.28784	4.35113	8.14621	8.13308	8.00868	8.0642	7.63977			Peak00006328	1
	Peak00007210	7.21037	5.34771	4.67336	7.89305	7.69179	8.28551	8.10913	8.2591			Peak00007210	1
	Peak00007313	7.69984	9.38724	9.76031	8.01168	6.74613	6.85674	6.42039	6.62461			Peak00007313	2
	Peak00007736	5.01704	8.24733	8.4569	4.95762	6.61617	4.5718	5.57161	4.73898			Peak00007736	2
	Peak00007857	6.76645	4.86472	4.83699	7.30523	7.67557	8.38291	8.05849	7.97064			Peak00007857	1
	Peak00007882	5.58707	7.89283	8.10742	5.31486	4.84512	3.89407	4.72221	4.28591			Peak00007882	2
	Peak00008559	7.81739	3.74554	2.83373	8.02248	6.27225	6.98637	7.04667	6.54742			Peak00008559	1
	Peak00009406	4.49658	4.13344	3.72882	4.95762	7.45571	8.28551	8.00601	7.76097			Peak00009406	1
	Peak00010434	4.43251	7.73926	7.88857	4.65838	6.37629	3.7946	4.93677	3.73746			Peak00010434	2
	Peak00010442	6.23894	7.5096	7.85714	5.48076	5.10946	4.07454	3.88321	3.35803			Peak00010442	2
	Peak00010847	4.29513	7.22838	7.86348	4.28038	4.44671	4.07454	4.16432	4.62338			Peak00010847	2
	Peak00012308	6.91453	8.9918	9.50235	7.0961	5.48947	5.37891	4.83347	5.92203			Peak00012308	2
	Peak00012562	6.39838	8.20345	8.46943	6.36614	5.66407	4.9409	5.20854	5.73974			Peak00012562	2
	Peak00013381	6.0383	5.09174	4.98394	6.61488	8.35304	8.26243	8.47789	7.9999			Peak00013381	1
	Peak00014148	6.23894	9.01967	9.28334	6.2422	7.22994	5.68697	5.98709	5.65396			Peak00014148	2
	Peak00015068	4.97267	8.03616	8.33896	5.24277	5.56186	4.9409	5.03316	4.89668			Peak00015068	2
	Peak00015702	6.01661	4.54493	2.34656	6.18564	7.33696	7.39573	7.35714	7.45768			Peak00015702	1
	Peak00016595	5.99459	4.49285	4.48877	6.27871	7.88054	7.89321	8.30043	7.77458			Peak00016595	1
	Peak00016873	4.49658	8.31637	8.84444	4.48172	5.52612	5.07413	4.32527	5.03882			Peak00016873	2
	Peak00017343	5.77964	3.07856	4.35113	6.38301	7.60879	8.00312	8.57716	7.25896			Peak00017343	1
	Peak00017350	7.88479	3.91341	4.1164	7.97321	7.59161	7.91113	8.0354	7.51557			Peak00017350	1
	Peak00017593	7.19114	4.26345	3.02692	7.64993	7.64257	7.47015	7.63569	7.22961			Peak00017593	1
	Peak00018236	7.22935	4.13344	3.19727	7.57117	6.94871	7.51772	7.46475	7.10585			Peak00018236	1
	Peak00018242	7.97752	6.03445	6.07466	8.23714	8.67204	9.10782	9.12577	8.66567			Peak00018242	1
	Peak00018804	7.32068	9.41374	9.88556	7.49563	6.03854	6.30836	6.01096	6.43191			Peak00018804	2
	Peak00018971	6.47989	8.73308	9.0558	6.18564	6.82179	5.79386	6.28991	6.01671			Peak00018971	2
	Peak00021679	6.54194	8.0316	8.06952	6.60053	4.84512	4.79411	4.93677	5.08326			Peak00021679	2
	Peak00022238	5.06008	7.7224	8.1339	5.045	5.20297	4.51042	5.24925	5.03882			Peak00022238	2
	Peak00022492	6.81752	4.98269	4.1164	7.0961	7.17329	8.30372	7.65096	8.23468			Peak00022492	1
	Peak00022630	6.49565	4.26345	2.61061	6.22359	7.58293	7.81921	8.00006	6.93455			Peak00022630	1
	Peak00022871	5.83025	3.45026	3.34961	5.65752	7.57421	7.81921	7.95155	6.97047			Peak00022871	1
	Peak00023091	4.78015	7.77785	8.05297	4.71276	5.87767	4.44632	5.16665	4.49769			Peak00023091	2
	Peak00024081	4.87962	8.12008	8.31139	4.54304	6.54651	4.68723	5.66483	5.43144			Peak00024081	2
	Peak00024124	6.29407	8.69614	8.6231	6.3318	7.26289	4.98669	6.1889	5.28695			Peak00024124	2
	Peak00024291	6.87891	3.74554	2.83373	6.86349	7.52073	8.17613	7.93916	7.78807			Peak00024291	1
	Peak00025357	6.32968	4.73624	4.19896	6.7768	7.17329	8.00868	7.94537	7.44922			Peak00025357	1
	Peak00025359	6.43154	4.82315	3.19727	6.92237	7.11433	8.10525	7.67357	7.78134			Peak00025359	1
	Peak00026283	7.10127	4.78035	4.19896	7.26029	7.76262	7.78722	8.15269	7.06212			Peak00026283	1
	Peak00026324	6.60143	5.75386	4.9366	6.60053	8.8452	8.86281	9.03556	8.106			Peak00026324	1
	Peak00026564	7.70662	5.53959	4.35113	7.76378	8.15079	7.94051	8.4693	7.44922			Peak00026564	1
	Peak00026567	4.55793	3.74554	3.19727	5.12739	7.80052	7.01979	7.73934	7.09505			Peak00026567	1
	Peak00026744	5.182	9.02884	9.49828	5.68499	5.6308	4.63067	4.53735	4.846			Peak00026744	2
	Peak00027081	3.78117	8.03616	8.33441	3.76675	6.49197	4.98669	5.75239	5.6242			Peak00027081	2
	Peak00027284	6.64449	8.22755	8.24979	6.31432	4.7859	4.37924	4.16432	3.62173			Peak00027284	2
	Peak00028080	7.50332	8.80691	9.1522	7.48785	7.02752	6.37874	5.69461	5.65396			Peak00028080	2
	Peak00028427	7.43137	4.49285	4.27705	7.9394	7.28444	7.85051	7.73218	7.08415			Peak00028427	1
	Peak00028445	5.01704	7.89283	8.22044	5.41667	6.52856	4.68723	4.98577	4.43049			Peak00028445	2
	Peak00028967	4.61678	7.66474	7.88234	5.41667	5.45186	4.44632	5.03316	4.28591			Peak00028967	2
	Peak00029405	6.85467	8.87206	9.16509	6.72482	6.37629	5.19609	5.69461	5.68313			Peak00029405	2
	Peak00029625	4.36545	7.35045	7.60042	3.76675	5.48947	3.44695	4.93677	3.62173			Peak00029625	2
	Peak00030814	7.05945	9.64455	10.1366	7.31405	8.7321	6.79374	8.20536	6.30633			Peak00030814	2
	Peak00032577	5.99459	8.11579	8.4527	6.0654	4.72414	4.15695	4.60164	4.99298			Peak00032577	2
	Peak00033422	8.05403	6.28466	6.00752	8.05968	8.85244	8.95207	9.2613	8.40188			Peak00033422	1
	Peak00033533	6.162	8.29372	8.31139	6.60053	6.13661	5.23455	5.43714	4.49769			Peak00033533	2
	Peak00033824	6.27592	8.05424	8.30675	6.14666	5.37358	5.11594	5.20854	4.68233			Peak00033824	2
	Peak00033825	8.7334	9.35843	9.71543	8.9336	7.17329	6.39581	6.50687	6.74012			Peak00033825	2
	Peak00035229	8.81733	9.52325	9.70488	8.83591	8.39327	5.89338	7.3848	5.39665			Peak00035229	2
	Peak00035601	4.72772	7.87259	8.29272	4.95762	5.33278	4.30888	4.83347	4.73898			Peak00035601	2
	Peak00036473	4.72772	8.96577	9.2786	5.20533	8.05371	5.07413	6.76725	5.03882			Peak00036473	2
	Peak00036771	7.84842	4.86472	4.48877	7.98982	7.44618	7.98632	8.00006	7.75412			Peak00036771	1
	Peak00037038	4.67332	7.8048	7.81194	4.81574	4.95673	3.7946	3.88321	4.43049			Peak00037038	2
	Peak00037353	4.55793	8.27071	8.60807	4.91186	5.41325	5.41285	4.72221	4.73898			Peak00037353	2
	Peak00037414	4.9269	7.47646	7.73102	5.38353	5.41325	3.89407	4.32527	4.43049			Peak00037414	2
	Peak00037718	4.14329	7.48981	8.04741	4.60186	4.902	4.37924	4.72221	4.1252			Peak00037718	2
	Peak00037732	3.55912	7.16324	7.30665	3.13108	3.89446	3.15772	3.77585	3.62173			Peak00037732	2
	Peak00038020	6.6863	4.38271	3.61315	6.87546	6.96215	7.86284	7.43859	7.28773			Peak00038020	1
	Peak00038569	6.89088	5.19312	4.61442	7.18534	8.20266	8.41675	8.33865	7.54764			Peak00038569	1
	Peak00038668	4.9269	7.57367	7.93749	4.41768	5.66407	4.74166	4.66318	4.1252			Peak00038668	2
	Peak00040214	6.79221	8.66412	8.92548	7.1562	6.63307	5.54114	6.03444	5.73974			Peak00040214	2
	Peak00040359	4.43251	7.45621	7.55412	4.65838	4.10292	4.44632	3.07158	4.1252			Peak00040359	2
	Peak00040813	4.29513	7.78869	7.97897	5.08678	5.10946	4.44632	4.32527	4.846			Peak00040813	2
	Peak00041767	7.83609	6.20598	6.13881	8.3993	8.71633	9.57312	9.25381	9.15112			Peak00041767	1
	Peak00041953	7.86672	8.67293	8.99356	7.97321	6.58176	5.63039	5.80795	5.99362			Peak00041953	2
	Peak00042160	7.54936	4.13344	3.34961	7.88122	6.80697	7.94051	7.51569	7.76097			Peak00042160	1
	Peak00042240	6.162	8.57927	9.12078	6.14666	7.17329	5.7414	6.20967	5.97015			Peak00042240	2
	Peak00043211	4.55793	7.85723	8.075	4.91186	6.06369	4.84472	5.16665	4.73898			Peak00043211	2
	Peak00043313	4.29513	7.74484	8.12864	4.12862	6.20602	4.5718	5.43714	4.73898			Peak00043313	2
	Peak00043623	4.29513	7.46299	7.825	4.54304	4.10292	4.37924	4.39948	4.36001			Peak00043623	2
	Peak00044606	5.83025	5.22539	3.93558	6.43246	8.07242	8.21993	8.23099	7.92254			Peak00044606	1
	Peak00044645	4.36545	7.46299	7.52241	3.66008	4.52123	4.23492	4.16432	3.94431			Peak00044645	2
	Peak00044775	6.55704	5.37673	5.07419	6.7768	8.50307	8.79686	8.9237	8.14844			Peak00044775	1
	Peak00045014	5.22046	7.26765	7.64528	5.24277	4.19685	4.23492	3.24261	4.36001			Peak00045014	2
	Peak00045017	6.55704	9.06719	9.2998	6.62909	6.39622	5.63039	5.50594	5.53103			Peak00045017	2
	Peak00045980	7.86064	5.43308	4.83699	8.10104	7.73157	8.32169	8.17927	7.9999			Peak00045980	1
	Peak00046135	5.06008	7.64698	7.42286	4.71276	4.36814	2.57352	3.98312	4.1252			Peak00046135	2
	Peak00046503	4.29513	7.8417	8.26903	4.76517	5.00945	5.15657	4.98577	4.1252			Peak00046503	2
	Peak00048519	6.972	8.31262	8.79884	7.25113	5.15697	5.86914	5.12351	5.59381			Peak00048519	2
	Peak00048590	5.33003	8.08534	8.2738	5.24277	5.84903	4.79411	5.24925	4.28591			Peak00048590	2
	Peak00048621	4.49658	7.32833	7.51437	3.959	4.72414	3.68776	4.47006	4.28591			Peak00048621	2
	Peak00049246	7.03808	8.36787	8.28801	7.2233	4.95673	5.07413	5.16665	5.39665			Peak00049246	2
	Peak00049859	6.41505	3.07856	3.19727	6.20474	7.52978	7.85051	7.84271	7.25896			Peak00049859	1
	Peak00050457	6.61592	4.64375	4.1164	6.58603	7.49322	8.24369	8.0354	7.77458			Peak00050457	1
	Peak00051158	7.41489	5.28784	4.78448	7.71132	8.17983	8.60468	8.47789	8.15886			Peak00051158	1
	Peak00051860	4.49658	8.37508	8.79884	4.65838	6.27225	5.03107	5.86144	4.5619			Peak00051860	2
	Peak00052808	6.80492	8.62837	8.85083	6.36614	5.8198	5.71444	5.47195	5.08326			Peak00052808	2
	Peak00052972	5.94951	4.43883	3.19727	6.58603	6.66629	8.03616	6.901	7.79476			Peak00052972	1
	Peak00053267	4.14329	7.75593	7.76529	4.48172	4.65962	4.63067	5.07904	4.68233			Peak00053267	2
	Peak00053355	6.92621	7.86749	8.26903	6.81459	5.24755	3.7946	4.66318	4.79348			Peak00053355	2
	Peak00053360	7.60128	8.84376	9.03909	7.9843	6.51038	5.27202	5.50594	5.49859			Peak00053360	2
	Peak00053385	8.21505	5.73156	5.07419	8.66369	8.08476	8.77746	8.30526	8.50347			Peak00053385	1
	Peak00053569	5.10188	2.76398	1.01544	4.95762	6.41589	6.96365	6.72459	6.10556			Peak00053569	1
	Peak00053794	4.06092	7.63501	7.96133	4.0463	5.52612	3.7946	5.12351	3.73746			Peak00053794	2
	Peak00054501	4.78015	7.71674	7.99638	5.41667	4.52123	4.51042	3.98312	4.73898			Peak00054501	2
	Peak00054931	3.29656	7.22838	7.703	3.959	4.10292	3.89407	4.32527	4.36001			Peak00054931	2
	Peak00055514	6.79221	3.45026	3.02692	6.62909	7.34724	7.26247	7.58888	6.75393			Peak00055514	1
	Peak00055577	5.22046	8.64337	8.83801	5.71194	6.22844	5.34415	5.20854	5.43144			Peak00055577	2
	Peak00056069	7.46379	4.43883	4.1164	8.09594	7.2737	8.07378	7.47337	7.91641			Peak00056069	1
	Peak00056084	4.83074	3.55555	2.34656	5.38353	7.5566	6.92889	7.44737	6.65437			Peak00056084	1
	Peak00056195	5.39871	8.31262	8.58906	5.54212	5.8198	4.5718	5.20854	5.12636			Peak00056195	2
	Peak00056476	4.72772	8.11579	8.33896	5.38353	6.52856	4.68723	5.86144	4.79348			Peak00056476	2
	Peak00056914	7.93768	3.91341	3.61315	8.44821	8.19699	8.64451	8.52838	8.27833			Peak00056914	1
	Peak00056952	8.26649	5.25696	4.88765	8.77331	8.53039	8.62654	9.02388	7.55554			Peak00056952	1
	Peak00056991	6.77939	5.28784	4.72999	7.36588	8.40808	8.49409	8.46499	8.35282			Peak00056991	1
	Peak00057463	7.44767	8.8923	9.25467	7.69115	6.13661	6.44585	5.96282	6.62461			Peak00057463	2
	Peak00057565	6.55704	3.07856	2.83373	6.52655	5.96035	7.21517	6.92632	6.68352			Peak00057565	1
	Peak00060558	5.49596	8.80691	9.0558	5.48076	7.65917	5.34415	6.79501	5.68313			Peak00060558	2
	Peak00061092	5.85491	8.1329	8.52649	6.29663	6.45443	5.44601	5.20854	5.24844			Peak00061092	2
	Peak00061105	7.08051	8.83333	9.18549	7.34881	5.75951	6.47827	6.28991	6.10556			Peak00061105	2
	Peak00061252	7.73346	5.73156	5.15914	8.09081	8.95345	8.78071	8.98524	8.5398			Peak00061252	1
	Peak00061355	6.22008	8.29372	8.43151	6.2422	5.52612	5.41285	5.40147	5.6242			Peak00061355	2
	Peak00061780	8.41065	9.05152	9.42085	8.3314	6.20602	5.60125	6.16782	5.89736			Peak00061780	2
	Peak00062639	5.77964	8.71615	9.07232	5.51176	8.41298	5.30853	7.35714	5.12636			Peak00062639	2
	Peak00062876	5.90299	8.37148	8.68528	5.71194	6.64977	5.37891	6.01096	5.53103			Peak00062876	2
	Peak00063551	6.54194	8.04523	8.28329	6.6571	5.56186	5.27202	4.47006	5.32445			Peak00063551	2
	Peak00063914	3.78117	7.5096	7.65992	3.959	4.7859	3.89407	3.88321	3.84459			Peak00063914	2
	Peak00064071	6.972	3.55555	3.34961	7.25113	6.39622	7.19581	7.1684	6.92237			Peak00064071	1
	Peak00066245	6.10147	4.32431	2.83373	6.52655	7.50245	7.29923	7.42088	6.75393			Peak00066245	1
	Peak00066403	6.76645	7.67646	7.90711	6.62909	3.18453	4.15695	4.53735	4.43049			Peak00066403	2
	Peak00067142	7.35566	4.59518	3.34961	7.25113	5.98688	7.71425	6.93882	7.73336			Peak00067142	1
	Peak00067236	6.96069	8.64038	9.1418	7.18534	6.33557	6.1959	6.23015	5.92203			Peak00067236	2
	Peak00068146	4.9269	3.74554	3.48739	5.31486	7.8154	7.59366	8.0642	7.12723			Peak00068146	1
	Peak00068633	6.20098	8.48912	8.9133	6.16628	5.78997	5.63039	5.75239	5.16821			Peak00068633	2
	Peak00068646	5.7272	7.79945	8.20554	5.60097	5.45186	4.79411	5.07904	4.43049			Peak00068646	2
	Peak00068750	5.06008	3.33668	3.02692	4.91186	7.61731	7.56376	7.90135	6.80788			Peak00068750	1
	Peak00068772	8.49933	5.68591	4.88765	8.91921	9.24487	9.37214	9.39428	8.94987			Peak00068772	1
	Peak00068773	4.78015	4.13344	3.72882	5.60097	7.70784	7.78074	7.59679	7.49105			Peak00068773	1
	Peak00069191	6.34716	8.01324	8.10742	6.38301	4.7859	4.37924	4.16432	4.28591			Peak00069191	2
	Peak00069269	4.43251	7.826	8.08589	4.28038	5.84903	2.98799	4.24704	3.94431			Peak00069269	2
	Peak00070271	5.43186	8.1456	8.21053	5.81498	4.84512	4.74166	4.60164	4.68233			Peak00070271	2
	Peak00071342	4.97267	8.00861	8.48596	4.8646	5.84903	4.89361	5.32736	5.56276			Peak00071342	2
	Peak00071858	4.67332	7.75593	7.9906	4.28038	5.15697	4.07454	4.47006	4.73898			Peak00071858	2
	Peak00072131	5.94951	8.40709	8.66364	5.83962	6.11271	5.44601	5.91302	6.06182			Peak00072131	2
	Peak00072797	7.43137	4.06376	3.48739	7.6075	7.74718	8.33945	8.35739	7.82124			Peak00072797	1
	Peak00075756	7.65842	4.73624	3.34961	8.18038	7.32661	8.03071	7.80225	7.82778			Peak00075756	1
	Peak00077344	6.22008	3.45026	3.02692	6.7768	7.00173	7.46207	6.99973	6.68352			Peak00077344	1
	Peak00078534	3.14487	7.58615	7.94348	3.54489	6.20602	4.44632	4.77891	4.1252			Peak00078534	2
	Peak00079051	8.79839	5.95969	5.15914	9.08816	9.32506	9.64091	9.82121	8.76789			Peak00079051	1
	Peak00079052	6.27592	3.74554	3.02692	5.88769	7.32661	7.31726	7.64335	6.75393			Peak00079052	1
	Peak00079058	8.10631	5.22539	4.67336	8.00624	8.23623	8.00312	8.62434	7.12723			Peak00079058	1
	Peak00079359	6.20098	8.18716	8.5542	6.31432	6.35607	5.07413	5.40147	4.94563			Peak00079359	2
	Peak00079838	5.87915	3.33668	3.02692	6.68457	5.93331	7.72779	6.8087	7.56341			Peak00079838	1
	Peak00080097	5.97223	8.18716	8.64535	5.51176	6.16012	4.9409	5.66483	4.846			Peak00080097	2
	Peak00080167	2.7832	7.08626	7.05286	3.41969	4.10292	3.15772	3.65987	3.4959			Peak00080167	2
	Peak00080846	5.39871	2.10772	2.34656	5.44907	6.63307	6.7808	7.2509	6.20944			Peak00080846	1
	Peak00081397	4.49658	7.68808	8.075	4.12862	3.89446	4.37924	4.16432	4.73898			Peak00081397	2
	Peak00081907	6.29407	8.6523	8.83801	6.31432	6.87958	5.86914	5.93814	5.65396			Peak00081907	2
	Peak00081982	4.9269	7.79945	8.27855	4.91186	6.31477	4.44632	5.43714	4.73898			Peak00081982	2
	Peak00081983	5.29442	7.91773	8.23519	5.60097	6.73051	4.44632	5.40147	4.36001			Peak00081983	2
	Peak00081999	5.33003	8.12437	8.22537	5.48076	5.98688	4.51042	5.20854	4.62338			Peak00081999	2
	Peak00082931	3.97356	8.04974	8.20054	4.65838	5.84903	3.68776	5.53915	5.28695			Peak00082931	2
	Peak00082944	8.47965	5.66253	4.88765	8.7669	8.18557	8.49805	8.56512	8.28786			Peak00082944	1
	Peak00083889	6.41505	9.27994	9.67093	6.58603	7.25199	5.79386	5.96282	5.59381			Peak00083889	2
	Peak00083890	6.18162	9.44833	9.94657	6.27871	6.29366	5.27202	5.66483	5.43144			Peak00083890	2
	Peak00084093	5.55734	8.38225	8.42295	5.81498	5.90576	4.44632	5.12351	4.846			Peak00084093	2
	Peak00085255	5.22046	7.54838	8.24494	5.27927	4.59209	5.15657	5.20854	4.62338			Peak00085255	2
	Peak00085363	6.34716	9.25866	9.4443	6.41617	7.4172	5.41285	6.40246	6.14801			Peak00085363	2
	Peak00085653	5.77964	4.78035	4.48877	5.86386	8.33765	8.5675	8.76433	7.30659			Peak00085653	1
	Peak00086364	5.83025	8.12864	8.6745	6.20474	5.52612	5.84448	5.07904	5.68313			Peak00086364	2
	Peak00086476	5.67277	3.45026	2.34656	5.51176	6.06369	7.43755	7.30981	6.6095			Peak00086476	1
	Peak00086478	4.06092	2.76398	2.61061	3.86608	7.2737	7.58625	7.75356	6.22934			Peak00086478	1
	Peak00086609	3.88057	7.46974	7.81194	3.13108	2.98835	4.79411	3.65987	4.20779			Peak00086609	2
	Peak00086934	6.36444	8.79083	9.05025	6.29663	6.63307	5.65896	5.78044	5.71171			Peak00086934	2
	Peak00087495	8.22454	5.73156	4.98394	8.48773	8.39822	8.91703	8.94554	8.37979			Peak00087495	1
	Peak00087724	6.20098	8.70188	8.93152	6.27871	7.60023	5.60125	6.55637	5.53103			Peak00087724	2
	Peak00088724	6.44783	4.64375	1.01544	7.35737	8.05997	8.00312	8.11464	7.86006			Peak00088724	1
	Peak00088784	5.52698	8.14138	8.54239	5.38353	4.902	4.51042	4.32527	4.99298			Peak00088784	2
	Peak00089530	5.7272	8.16237	8.64167	5.27927	5.59674	4.63067	5.20854	5.03882			Peak00089530	2
	Peak00091339	5.52698	4.19991	3.48739	5.91114	6.71472	7.75451	7.42088	7.45768			Peak00091339	1
	Peak00091342	5.25791	3.74554	3.48739	6.0013	7.77028	7.44577	8.02372	7.07318			Peak00091342	1
	Peak00091351	6.1421	4.73624	3.8359	6.87546	6.74613	7.73452	7.52401	7.89787			Peak00091351	1
	Peak00091464	6.1421	5.16011	3.34961	6.68457	7.64257	8.25777	8.20536	8.02859			Peak00091464	1
	Peak00093823	7.23875	4.73624	4.61442	7.54892	8.02198	8.22948	8.39869	7.64719			Peak00093823	1
	Peak00094065	5.58707	8.11579	8.42724	5.93421	4.59209	5.41285	4.60164	5.76723			Peak00094065	2
	Peak00094112	6.162	8.31637	8.57367	5.86386	5.00945	5.19609	4.72221	5.46541			Peak00094112	2
	Peak00094286	7.21037	8.49575	8.47772	7.30523	6.63307	5.15657	5.66483	4.62338			Peak00094286	2
	Peak00094311	4.78015	7.2907	7.39686	4.41768	4.10292	3.57237	3.77585	3.35803			Peak00094311	2
	Peak00094669	6.23894	4.78035	4.02882	6.69811	7.40741	8.32169	7.76062	8.15886			Peak00094669	1
	Peak00095218	4.87962	8.68167	9.12342	4.60186	5.72839	5.15657	5.03316	4.89668			Peak00095218	2
	Peak00095460	6.27592	5.16011	5.07419	7.1757	8.23069	8.60835	8.01784	8.64358			Peak00095460	1
	Peak00095709	4.14329	7.93734	8.21053	4.12862	7.22994	3.98712	6.05754	4.846			Peak00095709	2
	Peak00096176	7.89076	4.19991	3.34961	7.92795	8.13308	8.30372	8.37589	7.82124			Peak00096176	1
	Peak00096687	6.38151	8.55408	8.6817	6.2422	5.75951	5.41285	5.69461	5.59381			Peak00096687	2
	Peak00096790	4.83074	9.08927	9.56011	4.8646	7.71579	4.5718	6.4729	5.361			Peak00096790	2
	Peak00096822	5.25791	7.88779	7.96724	4.8646	4.7859	3.68776	3.98312	4.03759			Peak00096822	2
	Peak00096860	4.49658	7.37942	7.77205	4.81574	4.10292	4.68723	4.47006	4.28591			Peak00096860	2
	Peak00097452	5.85491	8.27842	8.69242	6.0654	5.90576	5.51012	5.20854	5.94629			Peak00097452	2
	Peak00097464	5.90299	3.55555	2.0231	5.38353	7.12632	7.40419	7.92667	6.7121			Peak00097464	1
	Peak00097532	6.25755	8.07652	8.17017	6.58603	4.19685	4.51042	3.77585	5.56276			Peak00097532	2
	Peak00097661	6.38151	9.00115	9.35935	6.58603	6.31477	5.96376	6.1889	6.30633			Peak00097661	2
	Peak00099210	5.10188	8.33867	8.48596	5.57185	5.90576	5.03107	5.50594	5.65396			Peak00099210	2
	Peak00099945	5.1425	4.32431	3.8359	5.88769	7.2737	7.98067	7.97601	7.58674			Peak00099945	1
	Peak00099950	4.87962	7.91773	8.1339	5.31486	5.59674	4.5718	4.77891	4.79348			Peak00099950	2
	Peak00100285	7.27574	5.28784	4.72999	7.77021	7.98296	8.21513	8.33865	7.66191			Peak00100285	1
	Peak00100722	8.3206	5.75386	5.83753	8.47205	8.61789	8.86281	9.03265	8.29732			Peak00100722	1
	Peak00101181	5.46427	2.92983	2.61061	5.81498	7.7237	6.6729	7.71048	5.56276			Peak00101181	1
	Peak00101565	4.87962	8.05872	8.23029	4.60186	6.71472	4.44632	5.72379	5.03882			Peak00101565	2
	Peak00101923	7.73346	4.59518	4.27705	7.97877	7.65089	8.23897	7.98206	8.17435			Peak00101923	1
	Peak00102591	8.35557	5.59003	5.23935	8.61812	7.60023	8.63375	8.31008	8.12206			Peak00102591	1
	Peak00103436	6.29407	4.43883	4.19896	6.95658	7.36758	7.85051	7.92667	7.05098			Peak00103436	1
	Peak00103860	7.29389	4.06376	3.61315	6.73799	7.15	7.57879	7.42088	6.97047			Peak00103860	1
	Peak00104392	5.43186	7.93734	8.49824	5.65752	4.72414	5.07413	4.93677	5.16821			Peak00104392	2
	Peak00105684	6.08072	3.55555	3.61315	6.0013	7.00173	7.71425	7.78158	6.93455			Peak00105684	1
	Peak00105801	8.27108	5.70892	5.1998	8.53755	8.12115	8.58621	8.29558	8.2591			Peak00105801	1
	Peak00106763	7.10127	8.48912	8.57753	7.14636	4.84512	5.07413	4.93677	5.12636			Peak00106763	2
	Peak00106781	6.52667	2.76398	2.34656	6.97894	7.20755	7.39573	7.71048	6.57879			Peak00106781	1
	Peak00106849	6.91453	3.21338	3.02692	7.07549	6.66629	7.33507	6.88817	6.98225			Peak00106849	1
	Peak00106917	6.38151	3.55555	3.48739	5.7899	7.33696	7.67283	8.02957	7.25896			Peak00106917	1
	Peak00107023	5.36478	8.32756	8.26424	5.93421	6.96215	4.44632	6.10267	4.43049			Peak00107023	2
	Peak00107079	7.00542	8.25125	8.44849	7.18534	6.61617	4.23492	5.66483	4.5619			Peak00107079	2
	Peak00107605	4.9269	7.83649	8.30209	4.65838	5.20297	4.23492	4.88604	4.1252			Peak00107605	2
	Peak00107775	6.87891	8.80157	8.86671	7.1757	6.87958	5.37891	6.25035	5.08326			Peak00107775	2
	Peak00108401	5.182	8.88727	9.25708	5.045	7.2737	4.84472	6.48998	5.39665			Peak00108401	2
	Peak00108544	4.87962	7.70534	8.24979	4.81574	6.16012	4.74166	4.98577	4.79348			Peak00108544	2
	Peak00108767	5.55734	7.64698	7.96133	5.91114	4.19685	4.23492	4.77891	4.43049			Peak00108767	2
	Peak00109632	7.43955	4.82315	3.8359	7.6075	6.33557	7.98067	7.33839	7.7052			Peak00109632	1
	Peak00110054	4.78015	8.1329	8.42724	5.00197	6.76158	4.68723	5.96282	4.28591			Peak00110054	2
	Peak00110073	5.67277	7.93734	8.0967	6.04434	5.52612	4.63067	4.88604	5.28695			Peak00110073	2
	Peak00111027	5.55734	4.38271	3.93558	5.38353	7.94286	7.91113	7.94537	7.57123			Peak00111027	1
	Peak00111883	5.06008	7.40077	7.58515	5.31486	4.00245	3.68776	3.88321	4.1252			Peak00111883	2
	Peak00111990	7.17165	3.33668	3.19727	6.95658	7.69984	8.5675	8.19498	7.59444			Peak00111990	1
	Peak00112125	7.17165	8.96099	9.18549	7.3402	6.94871	5.19609	6.28991	4.68233			Peak00112125	2
	Peak00112198	6.76645	5.01996	4.1164	6.8991	7.38763	8.26708	8.08684	7.66922			Peak00112198	1
	Peak00112607	5.22046	7.92265	8.41433	6.0013	4.36814	5.19609	4.60164	5.49859			Peak00112607	2
	Peak00112704	4.29513	7.24421	7.27845	3.28259	4.19685	3.30957	4.07656	4.1252			Peak00112704	2
	Peak00112790	4.61678	7.76144	8.01929	4.20649	4.10292	3.15772	3.3955	4.1252			Peak00112790	2
	Peak00113398	7.9998	5.31809	4.35113	8.11626	8.31165	8.49805	8.54482	8.1432			Peak00113398	1
	Peak00113821	5.85491	4.06376	3.93558	6.49587	7.2737	7.71425	7.51569	7.56341			Peak00113821	1
	Peak00113822	7.05945	3.99054	3.19727	7.35737	7.32661	7.9521	7.98206	7.44071			Peak00113822	1
	Peak00114153	5.1425	7.90782	8.23029	4.81574	6.25051	4.37924	5.32736	5.43144			Peak00114153	2
	Peak00115880	5.58707	8.23549	8.32525	5.41667	6.11271	4.9409	5.83494	5.03882			Peak00115880	2
	Peak00116763	5.64476	7.67061	8.12864	5.68499	6.11271	4.15695	4.93677	4.36001			Peak00116763	2
	Peak00116808	7.33828	5.34771	4.83699	8.12129	7.69179	8.70739	8.21567	8.48289			Peak00116808	1
	Peak00118283	5.43186	4.32431	3.19727	5.76438	7.17329	7.72779	7.15775	7.40614			Peak00118283	1
	Peak00118355	6.08072	8.61015	8.94654	5.97928	6.08841	5.51012	5.32736	5.03882			Peak00118355	2
	Peak00118955	6.98323	8.48912	8.9041	6.88733	5.52612	5.19609	5.20854	5.39665			Peak00118955	2
	Peak00120011	5.99459	4.43883	3.19727	6.43246	7.57421	7.5713	7.77463	7.02843			Peak00120011	1
	Peak00120932	7.28484	5.88085	5.07419	7.10629	8.3733	8.81601	8.84621	8.58299			Peak00120932	1
	Peak00121315	6.6863	5.28784	4.83699	6.97894	8.22512	8.37001	8.52424	7.71229			Peak00121315	1
	Peak00121357	5.36478	8.01324	8.39257	5.27927	4.44671	4.51042	3.24261	4.62338			Peak00121357	2
	Peak00121391	7.67236	8.33127	8.6527	7.75733	4.84512	5.68697	5.03316	5.68313			Peak00121391	2
	Peak00121521	6.36444	8.4589	8.81529	6.75104	5.93331	5.41285	5.57161	5.56276			Peak00121521	2
	Peak00122609	6.72693	4.32431	3.72882	6.97894	7.7237	7.92883	7.97601	7.71229			Peak00122609	1
	Peak00122610	8.22454	5.56503	4.98394	8.22784	8.16248	8.18598	8.66628	7.84724			Peak00122610	1
	Peak00122921	7.33828	8.56042	8.61184	7.44029	6.66629	4.9409	5.80795	5.39665			Peak00122921	2
	Peak00123403	6.36444	8.97766	9.2031	6.20474	7.30568	5.94068	6.05754	6.03944			Peak00123403	2
	Peak00123516	6.63027	3.99054	3.48739	7.14636	7.12632	7.52549	7.47337	7.24925			Peak00123516	1
	Peak00123748	6.47989	8.27842	8.53843	6.22359	6.49197	5.11594	5.50594	5.43144			Peak00123748	2
	Peak00124623	5.36478	8.59479	8.81856	5.20533	5.72839	5.19609	5.12351	5.49859			Peak00124623	2
	Peak00124727	6.67249	8.70475	9.01366	6.57139	7.89462	5.23455	6.96349	5.49859			Peak00124727	2
	Peak00125470	3.97356	7.38657	7.9906	2.96177	4.65962	4.07454	3.98312	3.73746			Peak00125470	2
	Peak00126556	5.49596	8.28991	8.72414	6.0654	6.03854	5.30853	5.53915	5.65396			Peak00126556	2
	Peak00126855	4.87962	7.77785	8.13914	5.48076	5.10946	5.03107	4.60164	5.43144			Peak00126855	2
	Peak00127040	8.47171	5.56503	4.72999	8.53377	8.27443	8.59732	8.52424	8.20483			Peak00127040	1
	Peak00127081	7.08051	4.43883	3.34961	7.19493	7.52978	7.96931	7.88852	7.48278			Peak00127081	1
	Peak00127706	7.28484	5.16011	5.1998	7.54142	8.40808	8.22471	8.56108	8.03991			Peak00127706	1
	Peak00127861	7.67928	4.73624	4.55296	8.13131	7.51162	7.92296	7.9577	7.33443			Peak00127861	1
	Peak00127869	5.52698	4.54493	2.83373	5.81498	8.48456	8.36568	8.92684	7.63231			Peak00127869	1
	Peak00128089	6.43154	7.97579	8.23519	6.08615	5.10946	4.98669	4.77891	5.24844			Peak00128089	2
	Peak00128905	5.06008	2.3611	2.83373	5.71194	6.90763	7.15628	7.19989	6.68352			Peak00128905	1
	Peak00128941	4.29513	7.52264	7.86348	4.0463	6.59907	2.98799	5.07904	4.62338			Peak00128941	2
	Peak00129944	3.97356	7.5096	7.5304	4.71276	4.19685	4.30888	4.24704	4.28591			Peak00129944	2
	Peak00130924	4.61678	8.22755	8.24494	3.76675	4.00245	4.23492	4.39948	4.20779			Peak00130924	2
	Peak00131060	5.06008	3.55555	2.0231	4.71276	7.00173	7.07383	7.29044	6.54742			Peak00131060	1
	Peak00131249	6.20098	2.57656	2.34656	6.2422	5.87767	6.9976	6.52356	6.57879			Peak00131249	1
	Peak00131350	6.0383	8.53811	8.7822	6.18564	5.06032	4.15695	4.16432	5.03882			Peak00131350	2
	Peak00131989	5.67277	8.40356	8.9041	6.34907	5.72839	6.05256	5.69461	6.03944			Peak00131989	2
	Peak00132487	6.98323	9.54099	9.47776	6.97894	6.18325	5.81939	6.10267	5.94629			Peak00132487	2
	Peak00132773	7.01639	4.82315	3.34961	7.10629	7.5566	7.47015	7.7885	6.85989			Peak00132773	1
	Peak00132874	5.46427	3.65367	1.60552	4.81574	7.22994	7.53323	7.93916	6.98225			Peak00132874	1
	Peak00132886	6.91453	3.99054	3.72882	7.08583	6.83646	7.63019	7.72498	7.00553			Peak00132886	1
	Peak00132959	4.36545	7.32833	7.58515	4.71276	4.19685	4.15695	3.3955	3.84459			Peak00132959	2
	Peak00132960	3.14487	7.14648	7.26892	2.96177	3.89446	3.57237	3.88321	4.1252			Peak00132960	2
	Peak00132997	7.10127	9.18468	9.44642	7.20445	7.82278	6.30836	6.98775	5.71171			Peak00132997	2
	Peak00134252	4.36545	7.68808	8.08589	4.41768	5.00945	4.63067	4.39948	4.68233			Peak00134252	2
	Peak00134269	4.97267	7.61079	7.61553	4.41768	4.72414	4.30888	4.16432	4.846			Peak00134269	2
	Peak00134668	1.97889	7.10372	7.38809	3.959	3.89446	3.7946	4.32527	3.94431			Peak00134668	2
	Peak00134690	3.78117	8.11148	8.42295	4.0463	7.04025	3.98712	5.50594	3.62173			Peak00134690	2
	Peak00135908	5.75366	8.28226	8.50637	5.48076	5.06032	5.54114	5.32736	5.8207			Peak00135908	2
	Peak00136799	6.80492	8.83855	8.99933	7.40769	5.66407	6.1362	5.36489	5.99362			Peak00136799	2
	Peak00136860	3.88057	7.55474	7.97897	4.71276	6.16012	3.57237	5.07904	4.20779			Peak00136860	2
	Peak00137506	7.51883	8.52196	8.56202	7.52632	4.44671	5.63039	4.77891	5.56276			Peak00137506	2
	Peak00137607	6.972	4.38271	2.61061	7.6075	6.45443	7.65167	7.22051	7.1483			Peak00137607	1
	Peak00137748	7.30287	9.61289	9.97613	7.52632	7.99609	6.90524	7.49045	7.31593			Peak00137748	2
	Peak00139625	4.43251	7.629	7.84437	4.65838	6.33557	3.7946	5.43714	4.20779			Peak00139625	2
	Peak00139683	8.25264	5.22539	4.72999	8.57105	8.55276	8.58621	8.9237	8.0843			Peak00139683	1
	Peak00140122	7.11153	4.94443	4.67336	7.48785	7.11433	8.36134	7.42977	8.02859			Peak00140122	1
	Peak00141548	4.43251	8.5349	8.79884	5.38353	7.98954	5.15657	6.75317	5.6242			Peak00141548	2
	Peak00141947	6.31198	2.92983	0	6.94526	5.84903	6.29022	6.12472	6.03944			Peak00141947	1
	Peak00141989	7.95489	3.83191	3.34961	8.26925	8.00261	8.58249	8.59701	8.04553			Peak00141989	1
	Peak00142145	7.08051	4.13344	3.02692	7.3402	7.78548	6.86902	7.7885	6.20944			Peak00142145	1
	Peak00142749	3.97356	7.69961	7.78547	4.60186	5.66407	4.15695	5.03316	3.73746			Peak00142749	2
	Peak00142758	5.70024	8.55726	8.84764	5.54212	6.06369	4.89361	5.36489	4.5619			Peak00142758	2
	Peak00143318	4.9269	8.46567	8.84123	5.31486	6.82179	5.57151	6.4729	5.24844			Peak00143318	2
	Peak00143560	4.67332	7.61079	7.92541	4.0463	5.15697	3.57237	4.77891	3.35803			Peak00143560	2
	Peak00144025	6.0383	9.2528	9.44642	5.7384	6.90763	5.98648	5.98709	5.94629			Peak00144025	2
	Peak00144353	5.33003	7.96627	8.36602	5.65752	5.29079	3.98712	5.03316	3.20559			Peak00144353	2
	Peak00144383	7.82365	9.11318	9.33445	7.78297	7.06537	6.37874	6.43811	6.36149			Peak00144383	2
	Peak00144418	6.63027	9.48544	9.86358	6.98999	8.44683	6.09499	7.5405	6.22934			Peak00144418	2
	Peak00144423	5.77964	8.90978	9.19558	6.46451	7.07777	5.89338	5.80795	6.03944			Peak00144423	2
	Peak00144737	5.94951	3.33668	2.0231	6.54165	5.78997	7.37866	6.91372	7.02843			Peak00144737	1
	Peak00144964	5.33003	4.86472	3.93558	5.31486	7.74718	8.0524	8.05275	7.60209			Peak00144964	1
	Peak00144995	6.1421	4.86472	3.72882	6.87546	6.792	7.99194	7.30981	7.81467			Peak00144995	1
	Peak00146317	6.162	4.54493	4.98394	6.08615	8.16248	8.29009	8.50336	7.59444			Peak00146317	1
	Peak00146411	5.36478	8.02245	8.43577	5.68499	4.28504	5.89338	4.39948	5.24844			Peak00146411	2
	Peak00146622	7.17165	4.54493	3.72882	7.29635	7.05286	7.5713	7.58888	7.42353			Peak00146622	1
	Peak00147707	5.92644	3.99054	4.61442	5.93421	7.93607	8.31273	8.0354	7.68372			Peak00147707	1
	Peak00148419	5.85491	7.90284	8.20554	5.7384	4.36814	5.15657	4.24704	5.361			Peak00148419	2
	Peak00149640	5.87915	7.95188	8.58523	6.02298	5.66407	4.68723	5.36489	5.16821			Peak00149640	2
	Peak00149876	4.55793	7.22039	7.64528	3.41969	4.44671	4.30888	3.65987	4.36001			Peak00149876	2
	Peak00155060	4.61678	8.25516	8.56591	4.65838	5.48947	4.84472	5.20854	5.12636			Peak00155060	2
	Peak00155139	4.61678	8.12008	8.70307	4.65838	6.39622	5.47842	5.53915	5.16821			Peak00155139	2
	Peak00155261	6.61592	5.79744	5.42232	6.58603	8.95345	9.03341	9.43895	8.2396			Peak00155261	1
	Peak00155326	5.83025	7.71105	7.89478	5.62953	5.75951	4.74166	3.98312	4.5619			Peak00155326	2
	Peak00155350	7.04881	4.06376	3.72882	7.27843	7.07777	8.34386	7.87558	7.82778			Peak00155350	1
	Peak00155353	7.62297	4.73624	4.98394	7.63593	7.7237	8.15623	8.28093	7.37967			Peak00155353	1
	Peak00155657	7.02728	8.54132	9.04468	7.08583	6.49197	5.41285	5.69461	5.59381			Peak00155657	2
	Peak00155779	4.78015	7.58615	8.06952	5.20533	4.59209	4.68723	4.83347	4.73898			Peak00155779	2
	Peak00155790	4.61678	7.39369	7.703	4.65838	4.84512	4.5718	4.16432	3.73746			Peak00155790	2
	Peak00156424	5.87915	2.3611	1.01544	6.08615	6.18325	6.41269	6.45561	5.89736			Peak00156424	1
	Peak00156597	5.77964	9.21111	9.59674	5.57185	8.14491	6.00884	7.42088	6.12694			Peak00156597	2
	Peak00156759	5.10188	7.86749	8.33441	4.81574	4.00245	4.30888	4.53735	4.20779			Peak00156759	2
	Peak00157273	8.43539	5.12633	4.42159	8.7669	8.87036	9.07904	9.12577	8.65467			Peak00157273	1
	Peak00157395	5.61621	7.35045	7.52241	5.31486	4.72414	3.68776	4.24704	3.62173			Peak00157395	2
	Peak00157396	5.87915	7.83649	7.86348	6.08615	4.902	3.7946	3.88321	3.4959			Peak00157396	2
	Peak00158402	6.25755	5.43308	4.19896	6.46451	8.27981	8.18107	8.33865	7.94076			Peak00158402	1
	Peak00158514	4.61678	8.19125	8.47772	4.28038	4.65962	4.15695	5.03316	4.62338			Peak00158514	2
	Peak00159876	5.49596	7.89784	8.23519	5.51176	5.00945	5.03107	5.20854	5.03882			Peak00159876	2
	Peak00160124	8.56057	5.59003	4.42159	8.71122	8.25818	8.57875	8.43001	8.03991			Peak00160124	1
	Peak00160157	6.60143	3.91341	3.61315	6.80211	7.31618	7.82553	7.45609	7.50744			Peak00160157	1
	Peak00160891	5.75366	3.91341	3.72882	5.71194	7.99609	7.95786	8.36667	7.39737			Peak00160891	1
	Peak00160907	5.22046	7.96627	8.1339	5.045	4.7859	4.74166	4.93677	5.16821			Peak00160907	2
	Peak00161097	5.55734	8.21956	8.69953	6.14666	4.95673	5.96376	5.40147	5.97015			Peak00161097	2
	Peak00161332	6.52667	5.86044	5.45628	7.0961	9.02562	8.45391	8.94244	8.26393			Peak00161332	1
	Peak00162029	6.57199	3.99054	3.8359	6.78951	6.92146	7.82553	7.41195	7.38855			Peak00162029	1
	Peak00162457	7.08051	8.19533	8.74489	7.07549	5.33278	5.65896	5.07904	5.71171			Peak00162457	2
	Peak00162844	4.9269	7.65292	7.94946	5.41667	5.20297	4.74166	4.16432	4.5619			Peak00162844	2
	Peak00163102	5.52698	8.77729	9.23524	5.76438	6.01294	5.57151	5.36489	5.32445			Peak00163102	2
	Peak00163818	4.83074	4.78035	4.27705	5.16688	7.89462	8.72776	8.63206	8.31139			Peak00163818	1
	Peak00163847	6.22008	5.56503	5.11729	6.61488	8.68425	8.64093	8.61659	8.50347			Peak00163847	1
	Peak00163907	6.32968	7.94705	8.41433	6.12677	4.902	5.23455	4.98577	5.28695			Peak00163907	2
	Peak00164593	5.182	8.5349	9.05025	5.24277	7.11433	5.84448	6.14643	5.87226			Peak00164593	2
	Peak00165207	6.52667	8.69037	8.92244	7.02265	6.37629	5.19609	5.83494	5.49859			Peak00165207	2
	Peak00165479	5.1425	4.59518	3.72882	5.86386	7.32661	8.00312	7.71775	7.26861			Peak00165479	1
	Peak00165543	6.22008	8.07209	8.41001	6.22359	5.78997	4.9409	5.16665	5.12636			Peak00165543	2
	Peak00165961	5.92644	4.32431	3.19727	6.48027	7.83013	7.72779	7.43859	7.68372			Peak00165961	1
	Peak00166482	7.45576	4.73624	4.27705	7.76378	7.7237	8.04701	8.20536	7.33443			Peak00166482	1
	Peak00166533	7.34699	9.53456	9.73286	7.83293	7.11433	7.14623	7.05817	6.68352			Peak00166533	2
	Peak00167009	7.1419	4.90513	4.61442	7.46427	7.67557	8.0896	8.08684	7.53169			Peak00167009	1
	Peak00167549	5.1425	7.98052	8.17017	5.24277	4.72414	5.19609	4.72221	5.39665			Peak00167549	2
	Peak00168002	7.20079	3.45026	2.34656	7.45632	7.47459	7.54858	7.94537	6.56319			Peak00168002	1
	Peak00168273	7.42315	9.28378	9.49828	7.57851	8.46582	6.15638	7.62026	5.6242			Peak00168273	2
	Peak00169161	7.43955	9.24888	9.62127	7.02265	8.22512	6.17628	7.63569	5.73974			Peak00169161	2
	Peak00169993	6.72693	8.28991	8.5542	6.5566	5.45186	5.11594	5.32736	4.99298			Peak00169993	2
	Peak00170172	5.39871	8.92214	9.15479	5.68499	7.77028	4.89361	6.73895	5.32445			Peak00170172	2
	Peak00170268	6.94929	5.09174	4.19896	6.93386	8.53039	8.67978	8.79558	8.12738			Peak00170268	1
	Peak00170498	6.08072	3.21338	2.0231	5.51176	6.33557	7.33507	6.55637	6.69788			Peak00170498	1
	Peak00170754	5.64476	4.32431	3.34961	5.51176	7.40741	7.76111	7.86252	6.72618			Peak00170754	1
	Peak00170893	6.6863	3.45026	3.19727	6.78951	6.51038	7.63738	6.96349	7.38855			Peak00170893	1
	Peak00170986	5.182	8.16653	8.23029	4.95762	6.96215	4.98669	5.36489	4.94563			Peak00170986	2
	Peak00171388	2.97534	6.93836	7.39686	3.28259	4.59209	3.30957	3.98312	3.84459			Peak00171388	2
	Peak00171418	5.52698	8.10715	8.39257	5.62953	5.93331	5.47842	5.20854	5.28695			Peak00171418	2
	Peak00171484	6.41505	4.06376	4.61442	6.54165	7.6342	7.78722	8.04121	7.31593			Peak00171484	1
	Peak00171842	3.97356	2.57656	2.34656	4.95762	6.71472	6.96365	6.82225	6.56319			Peak00171842	1
	Peak00171960	6.44783	4.32431	3.48739	7.31405	6.47332	8.18107	7.2509	7.98241			Peak00171960	1
	Peak00171968	9.14676	6.98622	6.25913	9.48767	9.51482	9.75777	9.50977	9.45574			Peak00171968	1
	Peak00173427	4.87962	8.18306	8.43577	5.31486	5.66407	4.98669	5.40147	5.12636			Peak00173427	2
	Peak00174954	5.64476	7.71105	8.04183	5.60097	4.72414	4.79411	4.07656	4.43049			Peak00174954	2
	Peak00175457	7.07002	3.55555	1.60552	7.21391	7.10225	7.37866	7.40296	6.68352			Peak00175457	1
	Peak00175501	7.28484	4.43883	3.8359	7.52632	7.31618	7.62296	7.37564	7.29719			Peak00175501	1
	Peak00175896	6.12193	8.05424	8.44426	5.00197	4.65962	5.30853	5.43714	5.79422			Peak00175896	2
	Peak00176228	7.81739	9.07385	9.25949	7.83293	7.52073	6.25323	6.50687	6.03944			Peak00176228	2
	Peak00177028	5.06008	8.83333	9.26908	6.43246	5.56186	5.15657	5.03316	5.32445			Peak00177028	2
	Peak00177243	5.75366	8.1582	8.41433	5.88769	6.82179	4.79411	5.40147	4.68233			Peak00177243	2
	Peak00177630	6.67249	8.54772	8.88552	6.94526	6.64977	5.34415	6.14643	4.94563			Peak00177630	2
	Peak00178227	6.0383	4.06376	3.61315	6.0013	7.80798	7.75451	8.04699	7.22961			Peak00178227	1
	Peak00178897	6.23894	4.78035	4.42159	6.62909	7.7394	8.06313	7.9577	7.93471			Peak00178897	1
	Peak00178991	6.63027	4.26345	3.48739	6.58603	7.70784	8.73113	8.32444	7.87278			Peak00178991	1
	Peak00179714	4.72772	7.42181	8.00788	5.24277	4.19685	4.89361	4.16432	4.62338			Peak00179714	2
	Peak00180386	6.36444	4.32431	4.48877	6.48027	7.52073	8.20063	8.07557	7.66922			Peak00180386	1
	Peak00180843	6.90275	3.91341	3.61315	6.75104	6.94871	7.75451	7.62026	7.57123			Peak00180843	1
	Peak00181644	7.4955	3.45026	2.61061	7.44833	6.29366	7.53323	7.40296	7.06212			Peak00181644	1
	Peak00182275	6.18162	3.33668	2.61061	6.61488	7.07777	7.43755	7.29044	7.38855			Peak00182275	1
	Peak00182966	4.72772	6.95769	7.23019	3.28259	2.76122	3.30957	3.24261	3.4959			Peak00182966	2
	Peak00183079	0	0	0	0	7.34724	7.37866	6.32841	6.06182			Peak00183079	1
	Peak00183306	4.14329	7.34311	7.55412	3.54489	5.10946	3.7946	5.03316	3.73746			Peak00183306	2
	Peak00183831	4.78015	7.70534	7.96724	4.8646	5.69659	4.84472	5.07904	4.28591			Peak00183831	2
	Peak00185455	7.54179	8.90481	9.14701	7.89305	6.29366	5.68697	5.69461	5.89736			Peak00185455	2
	Peak00185469	6.1421	9.25671	9.54243	6.18564	8.19129	5.71444	6.95121	6.18925			Peak00185469	2
	Peak00185795	7.27574	3.65367	3.19727	7.72462	6.85098	7.48618	7.17898	6.99394			Peak00185795	1
	Peak00186198	5.97223	7.69961	7.76529	6.22359	4.10292	4.37924	4.39948	4.43049			Peak00186198	2
	Peak00186293	6.32968	3.55555	2.83373	6.83925	7.02752	7.54092	7.68103	6.75393			Peak00186293	1
	Peak00187175	7.47178	8.92214	9.31608	7.64294	7.38763	6.1362	6.61983	6.01671			Peak00187175	2
	Peak00187811	5.22046	7.33574	7.39686	6.12677	3.3572	3.57237	3.24261	3.84459			Peak00187811	2
	Peak00188141	5.43186	4.06376	3.48739	5.045	7.6342	7.47819	7.65854	7.10585			Peak00188141	1
	Peak00188739	5.25791	8.08094	8.16504	4.48172	6.92146	3.98712	5.83494	4.28591			Peak00188739	2
	Peak00189252	7.90853	5.51369	5.1998	8.03321	8.44204	8.43751	8.82281	7.85367			Peak00189252	1
	Peak00189636	5.99459	8.74982	9.06958	6.34907	7.07777	5.47842	6.23015	5.46541			Peak00189636	2
	Peak00190034	5.87915	5.09174	4.27705	7.11641	9.2115	8.54089	9.26378	8.24938			Peak00190034	1
	Peak00190035	6.81752	5.81875	5.55362	7.45632	9.03519	8.8255	9.27368	8.20483			Peak00190035	1
	Peak00190290	8.07517	6.34465	5.55362	8.59658	9.21712	9.21029	9.27121	8.75764			Peak00190290	1
	Peak00191276	3.88057	3.65367	2.0231	4.41768	7.21878	6.90524	7.21024	7.00553			Peak00191276	1
	Peak00191739	4.97267	3.99054	3.61315	4.81574	7.59161	8.01974	8.13107	7.63977			Peak00191739	1
	Peak00193327	7.83609	6.34465	5.75807	8.04385	9.27479	8.78071	9.41456	8.0843			Peak00193327	1
	Peak00195069	8.17645	5.46045	5.23935	8.3993	8.0786	8.40837	8.51175	7.80806			Peak00195069	1
	Peak00197080	7.70662	5.28784	4.61442	8.08051	7.52073	8.38291	7.95155	7.98241			Peak00197080	1
	Peak00197210	5.01704	7.99931	8.51848	5.81498	5.10946	5.27202	4.77891	5.79422			Peak00197210	2
	Peak00197456	5.22046	3.21338	2.34656	5.20533	6.94871	7.65167	7.65854	6.66902			Peak00197456	1
	Peak00197560	8.87572	9.80129	10.1418	8.91921	7.90161	7.35267	7.09214	7.17933			Peak00197560	2
	Peak00198868	6.96069	4.82315	4.48877	6.91078	7.52978	8.58992	8.14192	7.97654			Peak00198868	1
	Peak00199062	4.67332	7.61079	7.73794	4.91186	5.52612	4.30888	4.83347	3.94431			Peak00199062	2
	Peak00199251	4.83074	7.85723	8.15473	4.8646	5.69659	5.23455	4.98577	4.846			Peak00199251	2
	Peak00199802	5.52698	3.83191	3.34961	5.51176	7.43659	7.54092	7.76062	6.49904			Peak00199802	1
	Peak00200101	5.22046	7.97104	8.34804	4.71276	1.72765	4.51042	3.07158	4.28591			Peak00200101	2
	Peak00200272	6.47989	8.4555	8.61936	6.3318	6.61617	4.37924	5.69461	4.68233			Peak00200272	2
	Peak00200370	2.56148	7.17154	7.26892	2.76992	4.59209	2.98799	4.07656	3.84459			Peak00200370	2
	Peak00200781	4.06092	7.23632	7.43993	3.76675	4.7859	3.68776	4.47006	3.62173			Peak00200781	2
	Peak00200842	4.22121	7.97579	8.28329	4.12862	6.86535	3.57237	5.60336	3.84459			Peak00200842	2
	Peak00201628	5.75366	3.55555	2.83373	5.93421	7.04025	7.16627	7.3478	6.43191			Peak00201628	1
	Peak00201634	7.77281	3.65367	4.42159	8.06491	7.8154	8.0416	8.15269	7.48278			Peak00201634	1
	Peak00201656	7.57184	4.64375	3.72882	7.33154	8.06621	8.50986	8.44323	7.98827			Peak00201656	1
	Peak00203846	6.1421	4.13344	3.93558	6.04434	7.52073	7.72104	8.0642	6.97047			Peak00203846	1
	Peak00204428	9.822	7.25207	6.98467	9.88257	9.06974	9.98909	9.65127	9.52784			Peak00204428	1
	Peak00204679	7.47178	5.37673	4.55296	7.50336	8.11515	8.82234	8.73238	8.21983			Peak00204679	1
	Peak00204819	6.74023	8.99415	9.3068	6.80211	6.93515	6.1362	6.08028	6.03944			Peak00204819	2
	Peak00206098	5.10188	7.83649	8.10742	4.95762	5.66407	3.89407	5.07904	4.99298			Peak00206098	2
	Peak00206320	5.85491	4.32431	3.93558	6.57139	8.23623	7.83807	8.32444	7.39737			Peak00206320	1
	Peak00208730	6.18162	3.55555	1.01544	5.83962	6.31477	7.07383	7.3194	5.53103			Peak00208730	1
	Peak00208757	3.88057	7.54838	8.06403	4.12862	4.52123	4.51042	4.77891	4.68233			Peak00208757	2
	Peak00209130	5.46427	3.99054	3.48739	5.16688	7.10225	7.62296	7.85595	7.30659			Peak00209130	1
	Peak00210155	5.67277	5.28784	4.9366	6.41617	8.43724	8.62654	8.50756	8.16404			Peak00210155	1
	Peak00210158	8.15179	5.37673	3.61315	8.13629	8.00909	8.53705	8.50756	8.18967			Peak00210158	1
	Peak00210216	7.67928	4.86472	4.88765	8.09594	7.66739	8.0524	7.9577	7.73336			Peak00210216	1
	Peak00210260	6.72693	8.18716	8.0913	7.02265	5.15697	4.9409	4.47006	5.08326			Peak00210260	2
	Peak00210468	4.06092	7.40782	7.825	4.65838	3.89446	4.37924	4.83347	4.20779			Peak00210468	2
	Peak00210637	6.23894	8.04523	8.44849	6.62909	5.00945	5.23455	4.39948	5.20889			Peak00210637	2
	Peak00210858	5.01704	8.32011	8.79552	5.44907	6.87958	4.79411	5.93814	4.36001			Peak00210858	2
	Peak00211015	4.9269	4.38271	3.61315	4.95762	7.32661	7.76768	8.15269	6.88521			Peak00211015	1
	Peak00211208	7.8048	9.19082	9.41438	7.89305	6.86535	5.79386	7.0809	6.01671			Peak00211208	2
	Peak00211836	5.99459	8.74982	9.34129	6.38301	6.52856	5.65896	5.98709	5.71171			Peak00211836	2
	Peak00212269	6.162	3.83191	3.8359	6.91078	7.22994	7.49413	7.42088	7.18953			Peak00212269	1
	Peak00212579	7.23875	8.89982	9.11015	7.11641	6.31477	5.86914	5.57161	5.87226			Peak00212579	2
	Peak00212740	7.10127	3.74554	2.83373	7.48003	6.08841	7.18603	6.8087	7.11658			Peak00212740	1
	Peak00212858	7.19114	4.69074	3.93558	7.08583	7.49322	7.91113	8.24112	7.32521			Peak00212858	1
	Peak00212891	8.39813	4.90513	4.19896	8.3993	7.39756	7.86284	7.49891	7.28773			Peak00212891	1
	Peak00213250	7.31181	8.58239	8.75516	7.43221	5.69659	5.89338	5.28883	6.14801			Peak00213250	2
	Peak00213339	5.77964	9.03341	9.35935	5.88769	7.31618	5.19609	6.1889	5.46541			Peak00213339	2
	Peak00215745	4.49658	8.08534	8.10207	4.65838	4.95673	4.07454	4.72221	4.28591			Peak00215745	2
	Peak00215798	4.72772	7.42876	7.703	5.27927	4.19685	4.68723	3.98312	4.03759			Peak00215798	2
	Peak00216200	7.63726	5.88085	5.23935	8.08567	8.68425	8.64807	8.71068	8.41063			Peak00216200	1
	Peak00216793	5.22046	7.78328	8.23029	5.91114	5.37358	4.9409	4.83347	5.24844			Peak00216793	2
	Peak00217048	6.12193	7.52264	7.85077	5.95692	4.902	3.68776	3.98312	4.36001			Peak00217048	2
	Peak00217062	6.87891	8.54772	8.74489	6.75104	7.2737	4.63067	6.28991	4.5619			Peak00217062	2
	Peak00218327	7.96058	9.00581	9.2786	7.71132	7.4172	5.84448	6.71008	6.08386			Peak00218327	2
	Peak00219344	6.46395	8.80691	9.11547	6.54165	6.39622	4.9409	5.86144	4.62338			Peak00219344	2
	Peak00219382	5.97223	5.09174	4.88765	6.2422	8.37832	8.12586	8.96705	7.22961			Peak00219382	1
	Peak00219448	7.54936	3.83191	3.8359	7.78297	6.47332	7.87506	6.82225	7.63231			Peak00219448	1
	Peak00221512	7.13185	4.94443	4.78448	7.44029	8.41786	8.38718	8.79214	7.61728			Peak00221512	1
	Peak00221533	7.7401	5.97875	6.18004	8.02248	8.83062	8.89918	9.34114	8.34372			Peak00221533	1
	Peak00221783	7.01639	4.43883	3.48739	7.08583	6.792	7.56376	7.73218	6.97047			Peak00221783	1
	Peak00222106	2.7832	7.24421	7.22034	2.76992	4.84512	2.98799	4.16432	2.61842			Peak00222106	2
	Peak00222264	4.14329	7.23632	7.65262	4.65838	4.52123	4.07454	4.24704	3.73746			Peak00222264	2
	Peak00222298	5.182	8.02245	8.52249	5.60097	4.59209	4.98669	4.47006	4.79348			Peak00222298	2
	Peak00222647	4.9269	7.826	8.13914	5.045	5.10946	4.74166	4.39948	5.24844			Peak00222647	2
	Peak00222771	6.76645	8.36425	8.50637	6.85142	5.78997	4.98669	5.40147	4.89668			Peak00222771	2
	Peak00223972	5.70024	8.0407	8.28329	6.14666	4.72414	5.07413	4.32527	4.99298			Peak00223972	2
	Peak00224242	5.70024	5.73156	5.38753	6.0654	8.63056	8.87807	8.61269	8.65098			Peak00224242	1
	Peak00224362	6.22008	4.06376	3.72882	6.48027	7.80052	7.66581	8.26613	6.54742			Peak00224362	1
	Peak00224448	4.9269	7.58615	7.83149	5.08678	5.37358	4.37924	4.24704	4.28591			Peak00224448	2
	Peak00225492	5.61621	3.21338	2.34656	6.34907	6.54651	6.68683	7.15775	6.79458			Peak00225492	1
	Peak00225971	5.92644	8.11579	8.22044	6.2422	5.33278	4.79411	4.83347	4.89668			Peak00225971	2
	Peak00227013	7.15189	3.21338	3.61315	7.00096	6.80697	7.59366	7.21024	6.99394			Peak00227013	1
	Peak00227080	3.97356	7.43567	7.79877	4.71276	5.84903	3.44695	4.98577	4.43049			Peak00227080	2
	Peak00228616	4.29513	6.92859	7.34341	3.54489	4.7859	2.79559	4.39948	3.20559			Peak00228616	2
	Peak00229415	5.75366	2.92983	1.60552	5.65752	5.75951	6.89327	6.5725	6.92237			Peak00229415	1
	Peak00230064	4.83074	6.96727	7.54626	4.81574	3.77772	4.07454	3.24261	3.20559			Peak00230064	2

## Sheet: Figure 4G
Figure G Hierarchical clustering of PC2 500 top loadings
Top 500 loadings PC2																Peak correlation matrix
	chr	start	end	id	PC1	PC2	PC3	PC4	PC5	PC6	PC7	PC8				id	Peak00000813	Peak00001175	Peak00002427	Peak00002777	Peak00002799	Peak00003505	Peak00003699	Peak00003889	Peak00004266	Peak00005363	Peak00006043	Peak00006156	Peak00006164	Peak00006756	Peak00006879	Peak00007078	Peak00007296	Peak00007824	Peak00008026	Peak00008546	Peak00008721	Peak00009125	Peak00009406	Peak00010455	Peak00010470	Peak00012111	Peak00013215	Peak00013226	Peak00013227	Peak00014234	Peak00014246	Peak00015288	Peak00015291
	chr1	14517108	14517747	Peak00000626	0.0112021	0.0338815	0.0217646	0.000143116	0.00512069	0.0192545	0.00694321	0.00622144				Peak00000626	1	0.286141	-0.914344	-0.7925	0.967977	-0.922102	-0.815633	-0.102139	-0.169502	0.474063	0.967874	0.924551	0.956428	-0.928398	-0.872233	-0.149074	0.966531	0.967808	0.903578	0.968444	0.944097	0.95188	0.954076	0.0474261	-0.817844	-0.754934	0.894374	0.94708	0.862258	0.918331	0.963543	-0.823815	-0.00454231
	chr1	17009191	17010335	Peak00000813	0.0154246	0.0359533	0.0165772	0.00408015	0.000715858	0.00645658	0.00827839	0.00210501				Peak00000813	0.286141	1	-0.249343	-0.267289	0.370849	-0.307309	-0.292065	-0.97071	-0.981669	0.947682	0.425098	0.551229	0.260481	-0.028386	-0.334589	-0.971295	0.454436	0.485819	0.503948	0.477557	0.261675	0.250089	0.207519	-0.92658	-0.332667	-0.446698	0.0149607	0.176887	0.694314	-0.108175	0.430744	-0.164057	-0.9389
	chr1	24239469	24241034	Peak00001175	0.0134124	0.0308391	0.0160273	0.0310683	0.0172494	0.00509638	0.0248639	0.00115339				Peak00001175	-0.914344	-0.249343	1	0.962661	-0.915634	0.982671	0.958277	0.0714352	0.159154	-0.367452	-0.938504	-0.813599	-0.96372	0.960893	0.981221	0.105163	-0.933145	-0.902044	-0.737172	-0.869605	-0.881399	-0.949559	-0.957947	-0.126455	0.961503	0.901358	-0.950086	-0.988145	-0.738214	-0.84172	-0.949451	0.968373	0.0381308
	chr1	41271822	41272747	Peak00002427	0.0100114	0.0294413	0.0351135	0.0195931	0.013665	0.00899631	0.0416788	0.00066159				Peak00002427	-0.7925	-0.267289	0.962661	1	-0.826246	0.959459	0.985119	0.0897887	0.201563	-0.312089	-0.866428	-0.685839	-0.910435	0.887537	0.98214	0.145383	-0.85526	-0.798962	-0.576945	-0.761552	-0.798027	-0.894619	-0.884608	-0.10566	0.991461	0.959589	-0.913363	-0.92604	-0.628276	-0.713123	-0.889088	0.984652	0.125627
	chr1	46003200	46004385	Peak00002777	0.0111029	0.0376175	0.0199473	0.0148042	0.0158693	0.0328671	0.0120565	0.00526875				Peak00002777	0.967977	0.370849	-0.915634	-0.826246	1	-0.922921	-0.842469	-0.170533	-0.261268	0.548184	0.989214	0.942635	0.927574	-0.884073	-0.893169	-0.221296	0.974107	0.974488	0.916811	0.94732	0.941519	0.933155	0.96372	-0.0289026	-0.84356	-0.794221	0.87604	0.932712	0.89631	0.857443	0.975439	-0.838573	-0.11685
	chr1	46829907	46831470	Peak00002799	0.0180331	0.0461043	0.0280684	0.00858866	0.0082944	0.0218148	0.0302443	0.00238537				Peak00002799	-0.922102	-0.307309	0.982671	0.959459	-0.922921	1	0.956364	0.113261	0.219653	-0.402842	-0.951361	-0.822333	-0.985629	0.944322	0.980695	0.183503	-0.953413	-0.906202	-0.738466	-0.891505	-0.89282	-0.96801	-0.957715	-0.0641772	0.967948	0.926112	-0.94956	-0.976836	-0.763881	-0.829798	-0.971866	0.957355	0.107969
	chr1	57607710	57608799	Peak00003505	0.00991857	0.0300294	0.0326973	0.0214621	0.00597728	0.0233653	0.00827952	0.00077027				Peak00003505	-0.815633	-0.292065	0.958277	0.985119	-0.842469	0.956364	1	0.114293	0.224362	-0.338786	-0.887554	-0.698311	-0.926192	0.890207	0.99221	0.163329	-0.862837	-0.825979	-0.606223	-0.806969	-0.843659	-0.91349	-0.878168	-0.0777608	0.995017	0.974678	-0.913706	-0.928538	-0.651382	-0.728408	-0.904381	0.98939	0.123318
	chr1	59406807	59407358	Peak00003699	0.0173592	0.0277556	0.0112364	0.0284424	0.0153101	0.0104282	0.0086901	0.00403623				Peak00003699	-0.102139	-0.97071	0.0714352	0.0897887	-0.170533	0.113261	0.114293	1	0.966959	-0.895022	-0.232374	-0.390157	-0.0672797	-0.15319	0.153067	0.967857	-0.265446	-0.315655	-0.352407	-0.309507	-0.0731658	-0.0582562	-0.00251699	0.968945	0.154256	0.278588	0.183677	0.0122406	-0.547777	0.290246	-0.235251	-0.0176445	0.941068
	chr1	61145643	61146438	Peak00003889	0.0156595	0.0295689	0.00376422	0.0084582	0.0208859	0.0198466	0.0230608	0.00197492				Peak00003889	-0.169502	-0.981669	0.159154	0.201563	-0.261268	0.219653	0.224362	0.966959	1	-0.883953	-0.313825	-0.451726	-0.16299	-0.0715809	0.256771	0.950366	-0.361358	-0.367355	-0.396502	-0.359596	-0.125203	-0.129159	-0.119265	0.946521	0.269204	0.383655	0.0850623	-0.0860383	-0.591726	0.23114	-0.336356	0.0903897	0.97369
	chr1	63808299	63809624	Peak00004266	0.00870604	0.0325026	0.0311023	0.000760474	0.0324855	0.00307093	0.00355012	0.00800145				Peak00004266	0.474063	0.947682	-0.367452	-0.312089	0.548184	-0.402842	-0.338786	-0.895022	-0.883953	1	0.576598	0.729722	0.377594	-0.183117	-0.407031	-0.889127	0.591298	0.655936	0.71539	0.634991	0.438374	0.388733	0.365309	-0.831734	-0.370436	-0.448287	0.14855	0.316968	0.846617	0.111897	0.556037	-0.232844	-0.798852
	chr1	76031223	76032424	Peak00005363	0.00971188	0.0348722	0.00857897	0.0101374	0.0146188	0.0150438	0.00814552	0.00628983				Peak00005363	0.967874	0.425098	-0.938504	-0.866428	0.989214	-0.951361	-0.887554	-0.232374	-0.313825	0.576598	1	0.930638	0.954502	-0.892904	-0.931488	-0.289082	0.982612	0.985886	0.890484	0.969041	0.954873	0.960705	0.951005	-0.073603	-0.889991	-0.859156	0.887221	0.941988	0.899256	0.836887	0.990902	-0.873743	-0.17117
	chr1	82795161	82796316	Peak00006043	0.00590903	0.0339061	0.0337262	0.00518759	0.00658101	0.000470718	0.0289829	0.00266681				Peak00006043	0.924551	0.551229	-0.813599	-0.685839	0.942635	-0.822333	-0.698311	-0.390157	-0.451726	0.729722	0.930638	1	0.828908	-0.75302	-0.77708	-0.402396	0.95334	0.963527	0.983128	0.935952	0.827412	0.815952	0.876154	-0.267413	-0.717846	-0.674665	0.702399	0.82734	0.977096	0.72656	0.923212	-0.671662	-0.297113
	chr1	84361962	84362833	Peak00006156	0.0129186	0.0352491	0.00590567	0.0109082	0.0227445	0.023777	0.00857059	0.0011182				Peak00006156	0.956428	0.260481	-0.96372	-0.910435	0.927574	-0.985629	-0.926192	-0.0672797	-0.16299	0.377594	0.954502	0.828908	1	-0.961246	-0.954868	-0.140403	0.95215	0.918807	0.765886	0.926588	0.928741	0.985192	0.953767	0.10104	-0.931063	-0.885699	0.956719	0.977023	0.767461	0.884837	0.971015	-0.931697	-0.0280213
	chr1	84549295	84550375	Peak00006164	0.0248826	0.0333268	0.0109534	0.0291549	0.000550585	0.0372054	0.00975445	0.00774941				Peak00006164	-0.928398	-0.028386	0.960893	0.887537	-0.884073	0.944322	0.890207	-0.15319	-0.0715809	-0.183117	-0.892904	-0.75302	-0.961246	1	0.914919	-0.106608	-0.884055	-0.852566	-0.701604	-0.842703	-0.89081	-0.949657	-0.951834	-0.333471	0.884286	0.795678	-0.982992	-0.984372	-0.645052	-0.946062	-0.901889	0.930689	-0.206362
	chr1	89671083	89671986	Peak00006756	0.0157228	0.0477074	0.0395373	0.0325445	0.0111719	0.0177136	0.00383405	0.00604587				Peak00006756	-0.872233	-0.334589	0.981221	0.98214	-0.893169	0.980695	0.99221	0.153067	0.256771	-0.407031	-0.931488	-0.77708	-0.954868	0.914919	1	0.200066	-0.916576	-0.883213	-0.690504	-0.861299	-0.87491	-0.941052	-0.919637	-0.0388755	0.993164	0.964858	-0.925304	-0.957268	-0.728666	-0.76786	-0.94651	0.98193	0.144918
	chr1	90166434	90167159	Peak00006879	0.0190032	0.0335415	0.00336891	0.038037	0.00265051	0.0269774	0.0170222	0.00250045				Peak00006879	-0.149074	-0.971295	0.105163	0.145383	-0.221296	0.183503	0.163329	0.967857	0.950366	-0.889127	-0.289082	-0.402396	-0.140403	-0.106608	0.200066	1	-0.311732	-0.349518	-0.353589	-0.357093	-0.154034	-0.146729	-0.0491888	0.944467	0.207782	0.349393	0.102946	-0.0262473	-0.572596	0.228341	-0.292527	0.0347865	0.942885
	chr1	91120719	91121774	Peak00007078	0.00929651	0.0388569	0.0153073	0.00344657	0.00978729	0.00665014	0.0269056	0.0100715				Peak00007078	0.966531	0.454436	-0.933145	-0.85526	0.974107	-0.953413	-0.862837	-0.265446	-0.361358	0.591298	0.982612	0.95334	0.95215	-0.884055	-0.916576	-0.311732	1	0.974445	0.900262	0.957792	0.895755	0.930835	0.959279	-0.115251	-0.880474	-0.837116	0.860972	0.941299	0.911098	0.811054	0.993853	-0.84739	-0.220734
	chr1	92285700	92286618	Peak00007296	0.00870145	0.0370671	0.0198484	0.00527704	0.0234024	0.000155439	0.0189562	0.0028811				Peak00007296	0.967808	0.485819	-0.902044	-0.798962	0.974488	-0.906202	-0.825979	-0.315655	-0.367355	0.655936	0.985886	0.963527	0.918807	-0.852566	-0.883213	-0.349518	0.974445	1	0.937335	0.98522	0.934873	0.926386	0.913944	-0.156333	-0.830111	-0.800699	0.822614	0.905033	0.942315	0.809071	0.970498	-0.805073	-0.209026
	chr1	106168016	106168586	Peak00007824	0.00589361	0.0313484	0.0434045	0.00435966	0.00528976	0.0133679	0.00564467	0.0109419				Peak00007824	0.903578	0.503948	-0.737172	-0.576945	0.916811	-0.738466	-0.606223	-0.352407	-0.396502	0.71539	0.890484	0.983128	0.765886	-0.701604	-0.690504	-0.353589	0.900262	0.937335	1	0.916273	0.817173	0.765016	0.825553	-0.250235	-0.615026	-0.567682	0.643058	0.766999	0.961767	0.726845	0.867108	-0.583376	-0.225628
	chr1	116198409	116199344	Peak00008026	0.00758301	0.0376275	0.0234025	0.000507924	0.00877277	0.0108371	0.0424612	0.00149271				Peak00008026	0.968444	0.477557	-0.869605	-0.761552	0.94732	-0.891505	-0.806969	-0.309507	-0.359596	0.634991	0.969041	0.935952	0.926588	-0.842703	-0.861299	-0.357093	0.957792	0.98522	0.916273	1	0.942937	0.931035	0.882314	-0.161738	-0.808847	-0.791176	0.812431	0.884003	0.923323	0.813599	0.959141	-0.781695	-0.190296
	chr1	123084108	123084703	Peak00008546	0.0101379	0.0321318	0.0098204	0.0221706	0.0232802	0.0147004	0.0483241	0.000781638				Peak00008546	0.944097	0.261675	-0.881399	-0.798027	0.941519	-0.89282	-0.843659	-0.0731658	-0.125203	0.438374	0.954873	0.827412	0.928741	-0.89081	-0.87491	-0.154034	0.895755	0.934873	0.817173	0.942937	1	0.968609	0.888887	0.0804121	-0.823578	-0.80014	0.901329	0.899887	0.798163	0.89389	0.923422	-0.84644	0.0251327
	chr1	126470709	126471879	Peak00008721	0.012675	0.0339108	0.00586902	0.0245544	0.015033	0.0235463	0.0276752	0.00644463				Peak00008721	0.95188	0.250089	-0.949559	-0.894619	0.933155	-0.96801	-0.91349	-0.0582562	-0.129159	0.388733	0.960705	0.815952	0.985192	-0.949657	-0.941052	-0.146729	0.930835	0.926386	0.765016	0.931035	0.968609	1	0.932542	0.115167	-0.909876	-0.876668	0.958428	0.957486	0.769124	0.897417	0.956462	-0.921828	0.000992866
	chr1	130467360	130468083	Peak00009125	0.0145476	0.0372169	0.00782994	0.00370877	0.00104154	0.0155627	0.044638	0.00355298				Peak00009125	0.954076	0.207519	-0.957947	-0.884608	0.96372	-0.957715	-0.878168	-0.00251699	-0.119265	0.365309	0.951005	0.876154	0.953767	-0.951834	-0.919637	-0.0491888	0.959279	0.913944	0.825553	0.882314	0.888887	0.932542	1	0.148741	-0.885391	-0.802323	0.94	0.981416	0.784835	0.897521	0.961344	-0.898323	0.0108946
	chr1	132304567	132305134	Peak00009406	0.0260322	0.0297409	0.0314466	0.00794861	0.0194627	0.000622796	0.0050838	0.00736686				Peak00009406	0.0474261	-0.92658	-0.126455	-0.10566	-0.0289026	-0.0641772	-0.0777608	0.968945	0.946521	-0.831734	-0.073603	-0.267413	0.10104	-0.333471	-0.0388755	0.944467	-0.115251	-0.156333	-0.250235	-0.161738	0.0804121	0.115167	0.148741	1	-0.0356091	0.0960919	0.355164	0.1918	-0.435874	0.427576	-0.0794011	-0.212081	0.940727
	chr1	138420542	138421863	Peak00010455	0.0110809	0.0373616	0.0401091	0.0255533	0.000935128	0.0125671	0.0185201	0.0010071				Peak00010455	-0.817844	-0.332667	0.961503	0.991461	-0.84356	0.967948	0.995017	0.154256	0.269204	-0.370436	-0.889991	-0.717846	-0.931063	0.884286	0.993164	0.207782	-0.880474	-0.830111	-0.615026	-0.808847	-0.823578	-0.909876	-0.885391	-0.0356091	1	0.979671	-0.904875	-0.929326	-0.672532	-0.711175	-0.91525	0.981658	0.175891
	chr1	138523856	138524734	Peak00010470	0.0056551	0.0329505	0.0392811	0.00739785	0.00572867	0.0146219	0.0173875	0.00823334				Peak00010470	-0.754934	-0.446698	0.901358	0.959589	-0.794221	0.926112	0.974678	0.278588	0.383655	-0.448287	-0.859156	-0.674665	-0.885699	0.795678	0.964858	0.349393	-0.837116	-0.800699	-0.567682	-0.791176	-0.80014	-0.876668	-0.802323	0.0960919	0.979671	1	-0.833629	-0.853128	-0.670421	-0.608396	-0.880661	0.938955	0.303766
	chr1	159900687	159901752	Peak00012111	0.0188379	0.0315438	0.0234033	0.0196775	0.0126561	0.00371696	0.00486883	0.00895469				Peak00012111	0.894374	0.0149607	-0.950086	-0.913363	0.87604	-0.94956	-0.913706	0.183677	0.0850623	0.14855	0.887221	0.702399	0.956719	-0.982992	-0.925304	0.102946	0.860972	0.822614	0.643058	0.812431	0.901329	0.958428	0.94	0.355164	-0.904875	-0.833629	1	0.968305	0.606321	0.926904	0.893088	-0.953328	0.196022
	chr1	169075561	169076571	Peak00013215	0.0182788	0.0401929	0.00642862	0.0230836	0.00467254	0.00266934	0.023776	0.00357571				Peak00013215	0.94708	0.176887	-0.988145	-0.92604	0.932712	-0.976836	-0.928538	0.0122406	-0.0860383	0.316968	0.941988	0.82734	0.977023	-0.984372	-0.957268	-0.0262473	0.941299	0.905033	0.766999	0.884003	0.899887	0.957486	0.981416	0.1918	-0.929326	-0.853128	0.968305	1	0.736003	0.902571	0.95437	-0.948937	0.0492833
	chr1	169165772	169166718	Peak00013226	0.00295173	0.0386586	0.0371625	0.00756288	0.0147183	0.00251134	0.00893881	0.00833433				Peak00013226	0.862258	0.694314	-0.738214	-0.628276	0.89631	-0.763881	-0.651382	-0.547777	-0.591726	0.846617	0.899256	0.977096	0.767461	-0.645052	-0.728666	-0.572596	0.911098	0.942315	0.961767	0.923323	0.798163	0.769124	0.784835	-0.435874	-0.672532	-0.670421	0.606321	0.736003	1	0.612717	0.88419	-0.599925	-0.448178
	chr1	169182441	169183212	Peak00013227	0.0203236	0.0285014	0.0150581	0.0115387	0.00779494	0.0308507	0.00857807	0.00838073				Peak00013227	0.918331	-0.108175	-0.84172	-0.713123	0.857443	-0.829798	-0.728408	0.290246	0.23114	0.111897	0.836887	0.72656	0.884837	-0.946062	-0.76786	0.228341	0.811054	0.809071	0.726845	0.813599	0.89389	0.897417	0.897521	0.427576	-0.711175	-0.608396	0.926904	0.902571	0.612717	1	0.822378	-0.788887	0.379769
	chr1	179120272	179121236	Peak00014234	0.0116575	0.044324	0.00734662	0.0090327	0.0130881	0.00656819	0.0110743	0.00304645				Peak00014234	0.963543	0.430744	-0.949451	-0.889088	0.975439	-0.971866	-0.904381	-0.235251	-0.336356	0.556037	0.990902	0.923212	0.971015	-0.901889	-0.94651	-0.292527	0.993853	0.970498	0.867108	0.959141	0.923422	0.956462	0.961344	-0.0794011	-0.91525	-0.880661	0.893088	0.95437	0.88419	0.822378	1	-0.888719	-0.198266
	chr1	179177317	179178357	Peak00014246	0.0161173	0.034786	0.0391456	0.0245007	0.0122162	0.0200979	0.00112969	0.0109219				Peak00014246	-0.823815	-0.164057	0.968373	0.984652	-0.838573	0.957355	0.98939	-0.0176445	0.0903897	-0.232844	-0.873743	-0.671662	-0.931697	0.930689	0.98193	0.0347865	-0.84739	-0.805073	-0.583376	-0.781695	-0.84644	-0.921828	-0.898323	-0.212081	0.981658	0.938955	-0.953328	-0.948937	-0.599925	-0.788887	-0.888719	1	-0.00781809
	chr1	185817708	185818349	Peak00015288	0.0187809	0.0301448	0.00712204	0.0223888	0.0109701	0.0205845	0.0424974	0.00792676				Peak00015288	-0.00454231	-0.9389	0.0381308	0.125627	-0.11685	0.107969	0.123318	0.941068	0.97369	-0.798852	-0.17117	-0.297113	-0.0280213	-0.206362	0.144918	0.942885	-0.220734	-0.209026	-0.225628	-0.190296	0.0251327	0.000992866	0.0108946	0.940727	0.175891	0.303766	0.196022	0.0492833	-0.448178	0.379769	-0.198266	-0.00781809	1
	chr1	185834010	185834880	Peak00015291	0.0165083	0.0289762	0.0154721	0.0111119	0.00737172	0.0487349	0.0307049	0.00145323				Peak00015291	-0.918508	-0.135188	0.970498	0.924655	-0.883333	0.97737	0.908427	-0.0515848	0.0420558	-0.25552	-0.903408	-0.771	-0.975917	0.979872	0.936563	0.0178389	-0.913189	-0.857773	-0.69213	-0.845793	-0.865323	-0.955627	-0.954929	-0.230589	0.919861	0.847574	-0.972651	-0.980568	-0.679643	-0.892283	-0.92679	0.937294	-0.0686495
	chr1	187554615	187555631	Peak00015537	0.0217126	0.0287813	0.0121848	0.019757	0.0121983	0.0167346	0.0223616	0.00889819				Peak00015537	0.0647093	-0.914493	-0.0509256	0.039282	-0.0112115	0.0264418	0.0616424	0.947302	0.934008	-0.75824	-0.0923528	-0.182398	0.0275205	-0.274532	0.0719646	0.964007	-0.117199	-0.140984	-0.123085	-0.156427	0.0421533	0.0339532	0.140391	0.944653	0.103154	0.263622	0.259827	0.142794	-0.362982	0.430964	-0.109021	-0.0751192	0.958542
	chr1	189619004	189619765	Peak00015809	0.00671392	0.0322935	0.0270149	0.0413957	0.0167156	0.0299774	0.00381554	0.00562904				Peak00015809	0.513629	0.916854	-0.452359	-0.392171	0.58099	-0.45551	-0.431645	-0.868849	-0.869635	0.966203	0.611783	0.754958	0.427553	-0.261443	-0.49034	-0.813382	0.631038	0.692109	0.736442	0.664079	0.45829	0.41739	0.424164	-0.777176	-0.454365	-0.51093	0.204844	0.398545	0.845031	0.151938	0.59883	-0.326234	-0.756784
	chr1	192947629	192948224	Peak00016366	0.00832616	0.0358562	0.0176959	0.0191966	0.0187867	0.00266041	0.00886545	0.00318689				Peak00016366	-0.499393	-0.916437	0.52011	0.572245	-0.567521	0.599424	0.59761	0.818601	0.884326	-0.852508	-0.64051	-0.644827	-0.554887	0.325291	0.621453	0.87615	-0.660616	-0.650983	-0.55883	-0.659774	-0.501871	-0.537288	-0.457433	0.72918	0.63512	0.738823	-0.343316	-0.454017	-0.755785	-0.150735	-0.664953	0.486142	0.830819
	chr1	193406058	193406688	Peak00016432	0.0178281	0.0350512	0.0201218	0.00485589	0.0539543	0.0153254	0.000900738	0.00270022				Peak00016432	-0.907493	-0.195525	0.932038	0.905001	-0.88545	0.968096	0.922555	-0.0111112	0.125592	-0.27798	-0.907289	-0.760297	-0.980366	0.939963	0.938139	0.0714158	-0.914136	-0.847881	-0.689736	-0.86364	-0.876889	-0.946821	-0.938965	-0.155521	0.927826	0.878828	-0.950445	-0.95607	-0.686863	-0.855773	-0.940195	0.930186	0.00223709
	chr1	193482975	193483808	Peak00016452	0.00581963	0.0311661	0.0463418	0.0347959	0.0190311	0.000950943	0.0101457	0.00836721				Peak00016452	-0.391791	-0.743568	0.595016	0.71514	-0.468775	0.622842	0.71486	0.671123	0.729832	-0.631367	-0.564293	-0.470079	-0.535364	0.375967	0.700251	0.695988	-0.569174	-0.543425	-0.339433	-0.518328	-0.423595	-0.51603	-0.431842	0.517559	0.742679	0.831439	-0.404784	-0.487121	-0.547815	-0.106035	-0.595683	0.62357	0.713135
	chr1	194197476	194198301	Peak00016545	0.00785992	0.0350447	0.0188927	0.0223214	0.00867485	0.0321059	0.0213203	0.000580067				Peak00016545	0.936491	0.478023	-0.883334	-0.810167	0.989826	-0.905133	-0.823107	-0.277113	-0.37703	0.633247	0.981148	0.953994	0.898008	-0.822553	-0.876057	-0.334692	0.972907	0.967422	0.921083	0.937171	0.908611	0.900729	0.936447	-0.148638	-0.832032	-0.800606	0.822246	0.891978	0.928949	0.782201	0.97093	-0.803303	-0.245047
	chr10	4025733	4026436	Peak00128817	0.0155085	0.0365934	0.0114879	0.0177993	0.00445928	0.0263236	0.00685789	0.00967497				Peak00017220	-0.0549275	-0.961982	0.0114285	0.0311127	-0.123161	0.0612014	0.0513173	0.996576	0.965909	-0.878398	-0.180623	-0.354133	-0.0157625	-0.209141	0.0921935	0.968362	-0.221445	-0.264545	-0.318564	-0.260816	-0.0167312	-0.00298063	0.0436779	0.983763	0.0954376	0.220916	0.23853	0.0678116	-0.514382	0.336633	-0.187074	-0.0806533	0.94984
	chr10	8223970	8224746	Peak00129143	0.0177773	0.0294904	0.0254858	0.0217486	0.00786718	0.0087376	0.0124975	0.00514886				Peak00017340	-0.0733575	-0.953529	0.0672895	0.134976	-0.152295	0.144826	0.168353	0.952779	0.983568	-0.814541	-0.219506	-0.329917	-0.0964196	-0.154303	0.186607	0.952678	-0.262482	-0.265437	-0.272244	-0.280646	-0.05473	-0.0629823	-0.0117724	0.94912	0.211003	0.347732	0.154219	0.00650881	-0.486199	0.316051	-0.248381	0.028673	0.972103
	chr10	8781815	8782623	Peak00129211	0.00231027	0.0394925	0.0330369	0.00872948	0.00593644	0.00479948	0.0152274	0.00663641				Peak00017674	-0.936077	-0.162767	0.966191	0.894597	-0.893346	0.9625	0.873837	-0.0114574	0.0576418	-0.309277	-0.909996	-0.811511	-0.963649	0.973954	0.914816	0.0441067	-0.923043	-0.883685	-0.741091	-0.864872	-0.866112	-0.948696	-0.952483	-0.196943	0.887688	0.809564	-0.94968	-0.974834	-0.721653	-0.898414	-0.925761	0.903762	-0.0610089
	chr10	13375500	13377266	Peak00129596	0.00275289	0.0357614	0.0188079	0.00722186	0.0163216	0.00455497	0.0294985	0.00163564				Peak00017859	-0.842077	-0.318243	0.942782	0.938261	-0.848726	0.938638	0.973287	0.145911	0.268657	-0.367963	-0.887051	-0.743075	-0.926857	0.885335	0.972977	0.161653	-0.883575	-0.842111	-0.665691	-0.837479	-0.826157	-0.887435	-0.885203	-0.031064	0.968245	0.935376	-0.880286	-0.93101	-0.68623	-0.730928	-0.914988	0.954587	0.134319
	chr10	23531786	23533127	Peak00130550	0.0164288	0.0412943	0.00320842	0.0372873	0.0148141	0.0176574	0.0142977	0.00885798				Peak00018379	0.379247	0.87669	-0.494257	-0.591745	0.45747	-0.552217	-0.600018	-0.80868	-0.851794	0.774567	0.549364	0.511744	0.480143	-0.271557	-0.60442	-0.855124	0.558214	0.550749	0.40141	0.541724	0.409617	0.471539	0.367665	-0.691549	-0.635791	-0.750379	0.299873	0.395287	0.627536	0.0454805	0.572838	-0.490883	-0.833164
	chr10	26220677	26221484	Peak00130851	0.00764473	0.0361775	0.0344078	0.0210079	0.00626432	0.00914059	0.0139773	0.000691591				Peak00019500	-0.184414	-0.972952	0.164138	0.197257	-0.253191	0.21865	0.245141	0.969327	0.983974	-0.875536	-0.319637	-0.435763	-0.181134	-0.0544012	0.270406	0.944045	-0.352409	-0.381374	-0.39115	-0.393146	-0.163696	-0.153276	-0.099545	0.936777	0.278518	0.402852	0.0748603	-0.0918292	-0.582772	0.210598	-0.336698	0.106606	0.935665
	chr10	26328902	26330399	Peak00130866	0.00964647	0.0383227	0.033015	0.006475	0.00759761	0.0142221	0.0201263	0.00276865				Peak00019721	-0.207463	-0.990716	0.161892	0.172033	-0.276455	0.211664	0.202926	0.992491	0.977228	-0.930976	-0.336075	-0.480949	-0.171954	-0.0562631	0.244925	0.974023	-0.366554	-0.412719	-0.442921	-0.411086	-0.180208	-0.162215	-0.106278	0.954186	0.241601	0.361505	0.0828496	-0.0865634	-0.632537	0.188056	-0.33942	0.0715739	0.934612
	chr10	29672550	29673150	Peak00131098	0.0074392	0.0359579	0.00826775	0.0128425	0.00626597	0.00801285	0.00428116	0.0033753				Peak00020352	0.862209	0.643032	-0.893751	-0.865713	0.891192	-0.918821	-0.86407	-0.484169	-0.565118	0.713808	0.929873	0.904717	0.88566	-0.7737	-0.909231	-0.522766	0.954035	0.928669	0.819545	0.903609	0.801108	0.861885	0.860446	-0.318799	-0.893545	-0.891463	0.756377	0.860077	0.904893	0.626869	0.94916	-0.818102	-0.454586
	chr10	32174947	32175955	Peak00131238	0.000994823	0.0362823	0.0182828	0.0234988	0.00469646	0.00604937	0.050858	0.00150086				Peak00020669	-0.759149	-0.197885	0.940518	0.991184	-0.79323	0.936906	0.988549	0.0187773	0.136673	-0.231625	-0.835527	-0.618864	-0.894197	0.879047	0.971687	0.0794835	-0.809446	-0.75565	-0.515066	-0.727078	-0.79486	-0.883017	-0.855931	-0.171976	0.984707	0.957117	-0.917318	-0.907473	-0.559399	-0.710058	-0.855887	0.991312	0.0618021
	chr10	59637176	59638551	Peak00133231	0.00966314	0.0344136	0.0265266	0.0265372	0.00743169	0.0364719	0.00774599	0.00180141				Peak00021127	0.446892	0.952186	-0.491082	-0.53617	0.531182	-0.541125	-0.550654	-0.881967	-0.918429	0.90095	0.600549	0.638231	0.47952	-0.267718	-0.579568	-0.903445	0.618663	0.62933	0.555395	0.611619	0.441249	0.469213	0.409505	-0.778804	-0.588063	-0.688037	0.270473	0.406714	0.753144	0.0801303	0.613377	-0.436782	-0.870574
	chr10	65542053	65542676	Peak00133964	0.00687429	0.0356011	0.0234464	0.00102824	0.0109228	0.0130501	0.0112286	0.0023316				Peak00021642	-0.0778384	-0.938688	0.0782909	0.166177	-0.160717	0.176842	0.183369	0.922263	0.95841	-0.792239	-0.231765	-0.315093	-0.122364	-0.138468	0.20081	0.964566	-0.271677	-0.261732	-0.243644	-0.278476	-0.0756125	-0.0994503	-0.0261836	0.921116	0.232723	0.377934	0.115565	-0.0024878	-0.477088	0.296666	-0.262274	0.0499372	0.971222
	chr10	65785049	65785724	Peak00133967	0.0105105	0.035006	0.0251614	0.0205119	0.00549904	0.0194371	0.045451	0.00216879				Peak00021910	-0.233217	-0.936267	0.301264	0.391411	-0.30573	0.368542	0.415959	0.906541	0.93211	-0.808116	-0.397877	-0.415456	-0.308504	0.0731136	0.423036	0.933641	-0.416398	-0.422483	-0.325748	-0.430199	-0.254919	-0.293655	-0.186232	0.831688	0.453366	0.589561	-0.0895161	-0.206054	-0.56015	0.133663	-0.422217	0.287872	0.916653
	chr10	68173031	68174006	Peak00134210	0.00165416	0.0428049	0.00230214	0.00185652	0.00243	0.0353907	0.032669	0.000363013				Peak00021929	0.029572	-0.946342	-0.0451875	0.00662009	-0.0618322	0.0111463	0.0274044	0.979014	0.974699	-0.826918	-0.116274	-0.276188	0.0458174	-0.277019	0.0548546	0.952211	-0.157854	-0.183142	-0.234693	-0.177154	0.0565431	0.0670948	0.0960875	0.986284	0.0706248	0.20331	0.289631	0.126487	-0.438992	0.419007	-0.130168	-0.109637	0.977074
	chr10	69611091	69612314	Peak00134396	0.00202859	0.0381982	0.0238298	0.0172189	0.019165	0.0145529	0.000387735	0.00128042				Peak00023861	0.932086	0.173083	-0.914859	-0.851855	0.966355	-0.921663	-0.862728	0.0428609	-0.0592869	0.34884	0.951669	0.82858	0.927408	-0.919928	-0.893568	-0.0387871	0.912107	0.903164	0.800974	0.877186	0.952733	0.948545	0.960105	0.183844	-0.851969	-0.79403	0.942956	0.938883	0.761847	0.910237	0.933107	-0.88389	0.0637769
	chr10	72867751	72868511	Peak00134690	0.0277467	0.0294821	0.0170248	0.0130465	0.0240997	0.015949	0.00106079	0.00712917				Peak00023969	0.876133	0.255838	-0.945578	-0.924215	0.866895	-0.940631	-0.955342	-0.0889108	-0.142685	0.360376	0.915789	0.726246	0.945127	-0.9173	-0.96001	-0.152757	0.864225	0.878346	0.665883	0.878374	0.935555	0.967558	0.864875	0.112298	-0.939379	-0.924703	0.931181	0.926606	0.691534	0.818682	0.906132	-0.953945	-0.0178329
	chr10	77197439	77198267	Peak00135095	0.00547121	0.037563	0.00459427	0.031097	0.0204999	0.00404011	0.00386526	0.00756271				Peak00024543	-0.315296	-0.982481	0.323595	0.365449	-0.400341	0.381202	0.397083	0.938582	0.981541	-0.901001	-0.462861	-0.550797	-0.328927	0.0977	0.424965	0.934642	-0.496366	-0.504908	-0.486057	-0.501006	-0.29051	-0.300259	-0.264843	0.881453	0.435134	0.545319	-0.0895678	-0.249277	-0.679945	0.0771104	-0.483541	0.267102	0.933005
	chr10	87872882	87873248	Peak00136488	0.0120449	0.033375	0.0271095	0.0126421	0.0232579	0.02087	0.00337171	0.00443549				Peak00024742	0.947353	0.484718	-0.924443	-0.847437	0.975495	-0.933463	-0.85394	-0.299285	-0.398004	0.624062	0.97684	0.964404	0.921843	-0.85693	-0.908238	-0.327236	0.993566	0.971938	0.914405	0.940927	0.873506	0.899492	0.953153	-0.150326	-0.870326	-0.824792	0.831062	0.927086	0.923086	0.776949	0.984096	-0.83391	-0.257662
	chr10	89154709	89155853	Peak00136585	0.0114028	0.0281502	0.0371676	0.0166238	0.0162851	0.0470696	0.0123482	0.00821873				Peak00024852	0.0910284	0.93078	-0.133782	-0.232458	0.23625	-0.198294	-0.246519	-0.902849	-0.92513	0.825905	0.293238	0.343616	0.119812	0.112338	-0.256342	-0.938094	0.284844	0.313939	0.284702	0.289121	0.157006	0.13842	0.068832	-0.877179	-0.277449	-0.424126	-0.0659553	0.0377165	0.510528	-0.263606	0.286887	-0.118322	-0.945263
	chr10	91241281	91242090	Peak00136734	0.0205652	0.0303659	0.00585403	0.00435948	0.0144386	0.0132406	0.00545121	0.00252637				Peak00026010	0.937629	0.209813	-0.970933	-0.927188	0.928586	-0.980372	-0.927301	-0.0161078	-0.094355	0.346337	0.951124	0.802311	0.98144	-0.964922	-0.953436	-0.100626	0.927645	0.908108	0.738908	0.895584	0.941784	0.991828	0.950784	0.164912	-0.927825	-0.88135	0.975685	0.97309	0.740638	0.896517	0.950965	-0.944708	0.020944
	chr10	96397706	96398539	Peak00137434	0.0137871	0.029108	4.86117e-05	0.007122	0.00901399	0.00317842	0.0427794	2.87548e-05				Peak00026023	0.567555	0.890767	-0.558609	-0.584586	0.683882	-0.617808	-0.611541	-0.766928	-0.830388	0.89877	0.724637	0.735074	0.570028	-0.365411	-0.643927	-0.824564	0.710013	0.733527	0.680909	0.712225	0.607355	0.585955	0.535949	-0.680006	-0.634108	-0.723994	0.396328	0.499818	0.840702	0.244373	0.714373	-0.51083	-0.766274
	chr10	96514993	96515903	Peak00137448	0.019045	0.0277374	0.0106959	0.0107772	0.00524006	0.00152965	0.0143682	0.00659061				Peak00026176	-0.892232	-0.0977304	0.976332	0.953327	-0.886801	0.971764	0.954874	-0.0980743	0.0109163	-0.209448	-0.904389	-0.7275	-0.965649	0.978284	0.963564	-0.0346247	-0.886272	-0.841357	-0.656098	-0.824351	-0.888771	-0.955363	-0.950522	-0.278259	0.949353	0.884151	-0.990874	-0.982323	-0.637263	-0.885618	-0.917444	0.98115	-0.101608
	chr10	100259423	100260111	Peak00137886	0.0167626	0.0325745	0.0296919	0.0222154	0.000210868	0.0106988	0.00213964	0.00430822				Peak00026286	0.935718	0.0800042	-0.969011	-0.908953	0.922022	-0.961789	-0.909867	0.119146	0.0173093	0.231234	0.923492	0.78393	0.968218	-0.990741	-0.93423	0.0606843	0.910575	0.873625	0.731134	0.855224	0.909815	0.959662	0.976806	0.288673	-0.905156	-0.823808	0.989335	0.990888	0.684435	0.936359	0.930069	-0.943641	0.144575
	chr10	105193276	105194478	Peak00138065	0.0050803	0.0361584	0.0303055	0.0056384	0.0293192	0.0171323	0.0105934	0.00415933				Peak00026567	0.120525	-0.907668	-0.0950713	-0.0196495	0.032157	-0.0485427	0.0048374	0.962819	0.946183	-0.758724	-0.035111	-0.168196	0.110496	-0.333048	0.0168186	0.925519	-0.0680807	-0.0983274	-0.120854	-0.0945743	0.125642	0.129586	0.181662	0.963497	0.0424357	0.185549	0.341519	0.189132	-0.336375	0.496936	-0.0496218	-0.133896	0.961037
	chr10	105276717	105277404	Peak00138079	0.00846877	0.0348796	0.0195791	0.00206035	0.0258201	0.0103227	0.0555943	0.00834541				Peak00026922	-0.758058	-0.158098	0.943584	0.979287	-0.793432	0.917227	0.982896	-0.0122791	0.0966624	-0.210716	-0.82865	-0.618491	-0.876581	0.885674	0.965175	0.0211091	-0.795747	-0.755684	-0.526739	-0.718484	-0.793112	-0.867011	-0.855764	-0.210535	0.970674	0.930472	-0.912292	-0.911553	-0.547785	-0.722287	-0.841143	0.990291	0.00877778
	chr10	111672723	111673539	Peak00138671	0.0132951	0.0315034	0.00191607	0.0174899	0.00360587	0.0137761	0.0117407	0.00210867				Peak00027042	0.924823	0.104388	-0.961761	-0.917694	0.92491	-0.967398	-0.911678	0.103193	-0.0026841	0.247841	0.92789	0.777132	0.966777	-0.975498	-0.934936	0.021696	0.909926	0.869703	0.718243	0.849423	0.915616	0.966896	0.972291	0.267435	-0.910136	-0.840346	0.990622	0.979091	0.689072	0.921634	0.932549	-0.94332	0.108746
	chr10	112297946	112298472	Peak00138762	0.00467197	0.0353149	0.0363033	0.020774	0.0119207	0.0418991	0.0113458	0.00679484				Peak00027081	-0.964093	-0.0721416	0.903017	0.769838	-0.935887	0.877874	0.783061	-0.111356	-0.0368932	-0.290133	-0.910282	-0.854988	-0.910186	0.951001	0.833125	-0.0895225	-0.902835	-0.897737	-0.847179	-0.877766	-0.901076	-0.904265	-0.95987	-0.259261	0.773885	0.669403	-0.912878	-0.949189	-0.74746	-0.963482	-0.900225	0.82147	-0.199798
	chr10	120326109	120327227	Peak00139587	0.00303736	0.0298305	0.049345	0.0080992	0.00685178	0.00601076	0.0163224	0.00724296				Peak00027092	0.816069	0.781874	-0.735961	-0.670842	0.847793	-0.775925	-0.710887	-0.645121	-0.690205	0.872288	0.884011	0.914646	0.775224	-0.614812	-0.767878	-0.680265	0.887381	0.918873	0.87856	0.919905	0.789523	0.775143	0.729555	-0.520648	-0.730148	-0.766582	0.591183	0.712816	0.967628	0.532396	0.87816	-0.637122	-0.554351
	chr10	120580051	120580710	Peak00139660	0.0198618	0.0295108	0.0116628	0.0529359	0.0160208	0.0177317	0.0393416	0.00511184				Peak00027093	0.963517	0.0556406	-0.887412	-0.769937	0.925399	-0.884481	-0.798397	0.135792	0.0699145	0.262791	0.915198	0.807643	0.932482	-0.952848	-0.837978	0.0720795	0.883081	0.891637	0.803058	0.896712	0.956217	0.948001	0.931881	0.280687	-0.781706	-0.704016	0.939674	0.935133	0.721452	0.983389	0.897811	-0.834809	0.227999
	chr10	122531717	122532518	Peak00139998	0.0119465	0.0308223	0.0176173	0.00756131	0.0228732	0.0347786	0.028099	0.0027245				Peak00027099	0.344655	0.967366	-0.386457	-0.423358	0.420889	-0.419519	-0.450707	-0.935921	-0.950605	0.901474	0.49335	0.564448	0.36198	-0.153907	-0.477085	-0.915991	0.51593	0.542885	0.494303	0.527993	0.328554	0.344159	0.289417	-0.841563	-0.484088	-0.589106	0.135894	0.297109	0.688085	-0.0390957	0.505318	-0.326609	-0.896531
	chr10	126378914	126379953	Peak00140393	0.00050616	0.0362718	0.00091027	0.0393597	0.0161416	0.00158993	0.0151993	0.00539006				Peak00027585	0.918105	0.523756	-0.730886	-0.591152	0.917732	-0.772945	-0.622586	-0.35376	-0.411642	0.708464	0.905121	0.965836	0.810812	-0.709419	-0.703507	-0.408288	0.91589	0.936891	0.971245	0.943281	0.850715	0.812372	0.825417	-0.266089	-0.638045	-0.613252	0.674244	0.76728	0.961593	0.741405	0.891723	-0.595609	-0.253553
	chr10	128978303	128979370	Peak00140825	0.0183476	0.0388474	0.0204732	0.0217577	0.00762499	0.00642602	0.0125958	0.00560557				Peak00027920	0.907522	0.0130909	-0.882986	-0.815597	0.903611	-0.888593	-0.840806	0.19489	0.106629	0.190016	0.896513	0.726197	0.919719	-0.937562	-0.859131	0.102365	0.842063	0.840635	0.709144	0.839588	0.954446	0.948145	0.915563	0.33634	-0.817703	-0.755735	0.96367	0.920481	0.646917	0.95311	0.876308	-0.878395	0.235493
	chr11	4802936	4803822	Peak00141096	0.0195968	0.029679	0.00927985	0.0238066	0.00497341	0.00417902	0.0226689	0.00485729				Peak00028324	-0.88251	-0.177335	0.975008	0.96832	-0.906715	0.97689	0.968965	-0.026573	0.0940332	-0.278343	-0.922753	-0.749568	-0.957742	0.94986	0.976523	0.0423472	-0.900692	-0.855342	-0.674355	-0.829447	-0.891737	-0.95093	-0.953064	-0.200876	0.965251	0.913332	-0.974753	-0.972543	-0.674616	-0.846523	-0.93314	0.983688	-0.00991402
	chr11	4829887	4830613	Peak00141105	0.012909	0.0330484	0.0045927	0.0196682	0.00996724	0.0156905	0.0087874	0.00616858				Peak00028377	0.934926	0.513646	-0.851252	-0.734501	0.960418	-0.854861	-0.741245	-0.343636	-0.417106	0.689676	0.946555	0.99613	0.853616	-0.790112	-0.814507	-0.356757	0.967417	0.967829	0.971479	0.932639	0.840767	0.8386	0.909716	-0.212945	-0.759439	-0.708507	0.74563	0.863021	0.961653	0.75206	0.941401	-0.720638	-0.267164
	chr11	8584812	8585603	Peak00141548	0.0229821	0.0331591	0.0122655	0.0379114	0.0239712	0.0254142	0.0134551	0.00472618				Peak00029329	-0.152388	-0.970649	0.065058	0.0775408	-0.221626	0.137226	0.110515	0.973215	0.946338	-0.912321	-0.279272	-0.419674	-0.109063	-0.135119	0.153629	0.990084	-0.297076	-0.353794	-0.394949	-0.365904	-0.155979	-0.118949	-0.0287451	0.962955	0.148389	0.286546	0.142803	0.00245227	-0.591676	0.225328	-0.273248	-0.0198174	0.92
	chr11	16558967	16559864	Peak00141846	0.00530658	0.0370032	0.0146294	0.0315019	0.0078322	0.00388323	0.00221754	0.00152019				Peak00029370	-0.254917	-0.976594	0.285717	0.337211	-0.339802	0.33386	0.352498	0.957759	0.950495	-0.902245	-0.415104	-0.487385	-0.27176	0.0498348	0.380102	0.966498	-0.428674	-0.46514	-0.418453	-0.450441	-0.264847	-0.274876	-0.189129	0.880659	0.390348	0.516583	-0.0496222	-0.188884	-0.635919	0.124441	-0.418141	0.227526	0.927788
	chr11	18658343	18658932	Peak00142013	0.0199039	0.0288624	0.000527608	0.0373755	0.0116396	0.00714022	0.000650303	0.00224094				Peak00029728	0.929672	0.314923	-0.977131	-0.945346	0.938293	-0.982693	-0.964762	-0.125505	-0.211489	0.429291	0.969041	0.822402	0.978797	-0.938975	-0.983615	-0.18943	0.940739	0.930444	0.759026	0.919063	0.946284	0.983654	0.939826	0.0590625	-0.960442	-0.931348	0.948383	0.968454	0.778153	0.843168	0.968919	-0.960864	-0.0840158
	chr11	22847189	22848134	Peak00142540	0.00782945	0.0336345	0.0197735	0.0129731	0.000856136	0.0187693	0.000909986	0.00852154				Peak00029733	0.922555	0.397154	-0.765453	-0.588569	0.913021	-0.744102	-0.618886	-0.256912	-0.270748	0.637037	0.889885	0.957408	0.781326	-0.754913	-0.700566	-0.249555	0.883442	0.941247	0.982102	0.919211	0.851182	0.79521	0.831262	-0.129953	-0.617585	-0.557152	0.688055	0.795009	0.920973	0.793037	0.854843	-0.61308	-0.0909828
	chr11	28633367	28634095	Peak00142916	0.0177376	0.0285916	0.00526876	0.0301319	0.0408604	0.0167165	0.00252394	0.00783365				Peak00029810	0.767738	0.752551	-0.63614	-0.513374	0.810221	-0.642823	-0.537646	-0.64318	-0.658315	0.90567	0.809544	0.941268	0.6406	-0.519635	-0.621123	-0.628698	0.825417	0.878574	0.939264	0.847617	0.689911	0.64313	0.675941	-0.539627	-0.559099	-0.562013	0.461111	0.623458	0.978682	0.487071	0.786353	-0.475298	-0.515887
	chr11	28669306	28670203	Peak00142922	0.0198358	0.0300637	0.00787019	0.0393059	0.00684821	0.010885	0.0366513	0.00117234				Peak00030652	-0.500186	-0.640339	0.658531	0.779305	-0.555143	0.732875	0.762668	0.517719	0.599145	-0.547953	-0.646643	-0.504634	-0.663083	0.495202	0.754676	0.62917	-0.650278	-0.596531	-0.365769	-0.593692	-0.544813	-0.656079	-0.537908	0.377853	0.798782	0.882407	-0.556206	-0.576897	-0.57078	-0.27309	-0.683672	0.695355	0.597277
	chr11	28684988	28685874	Peak00142923	0.016128	0.0279732	0.00308124	0.0721641	0.00597826	0.0154058	0.020064	0.00720886				Peak00031487	-0.265669	-0.977614	0.22513	0.222863	-0.330497	0.264724	0.260581	0.96825	0.979941	-0.921494	-0.38208	-0.538531	-0.227072	0.0104611	0.303222	0.923282	-0.42788	-0.457301	-0.499811	-0.45378	-0.204007	-0.193011	-0.181387	0.92588	0.298343	0.396149	0.0322773	-0.159995	-0.665625	0.134824	-0.397041	0.130366	0.914294
	chr11	31381704	31382683	Peak00143065	7.54548e-05	0.0473445	0.0495168	0.0196909	0.0165384	0.00979113	0.00206511	0.00283253				Peak00032343	0.98051	0.321889	-0.914728	-0.781469	0.962645	-0.89209	-0.804877	-0.157254	-0.210337	0.521681	0.957236	0.944454	0.91495	-0.903908	-0.864163	-0.159461	0.955986	0.973232	0.929434	0.952618	0.911114	0.908192	0.940914	0.00583188	-0.803523	-0.731934	0.850592	0.935778	0.878953	0.877704	0.945501	-0.808263	-0.0359066
	chr11	37031256	37032174	Peak00143929	0.0217136	0.0418553	0.0312456	0.00208099	0.0146722	0.00872231	0.000106343	0.00494618				Peak00033359	0.576368	0.908543	-0.583592	-0.603524	0.6755	-0.630316	-0.630173	-0.800915	-0.846222	0.914515	0.727306	0.742134	0.582094	-0.38372	-0.663565	-0.840171	0.717702	0.747701	0.681626	0.726259	0.603434	0.593907	0.53353	-0.692966	-0.653883	-0.74202	0.398555	0.51573	0.846225	0.242012	0.719446	-0.527775	-0.774565
	chr11	55879736	55880655	Peak00145545	0.00313328	0.0372671	0.038666	0.0151682	0.00383953	0.00159121	0.000760342	0.00460556				Peak00033812	-0.713253	-0.218068	0.879361	0.948825	-0.714066	0.91652	0.943395	0.0401998	0.183519	-0.194828	-0.770549	-0.561238	-0.882914	0.830608	0.925477	0.126403	-0.78055	-0.683753	-0.436968	-0.687782	-0.711165	-0.840409	-0.804244	-0.12241	0.956993	0.94058	-0.86953	-0.857159	-0.507141	-0.645507	-0.823911	0.938181	0.12212
	chr11	63020695	63022040	Peak00146316	0.0163297	0.0337255	0.0150576	0.0329839	0.0158082	0.0123015	0.0451131	0.015624				Peak00036435	-0.0797674	-0.859735	0.195967	0.340867	-0.173097	0.278096	0.349917	0.835628	0.872515	-0.682759	-0.269384	-0.244203	-0.200376	-0.0358723	0.337406	0.892725	-0.280069	-0.266346	-0.139046	-0.271875	-0.137413	-0.192557	-0.0708091	0.782079	0.38894	0.542158	-0.0158853	-0.0909177	-0.398357	0.253778	-0.298478	0.226059	0.906943
	chr11	64737466	64738626	Peak00146596	0.00548837	0.033602	0.0306341	0.00474737	0.0330495	0.00457028	0.016369	0.0031739				Peak00036473	-0.889198	0.0317921	0.939623	0.89006	-0.86054	0.929102	0.900903	-0.226662	-0.114178	-0.100877	-0.864161	-0.693081	-0.944508	0.985401	0.910523	-0.172986	-0.848718	-0.801921	-0.641723	-0.796017	-0.871598	-0.927243	-0.940419	-0.390407	0.888313	0.800496	-0.986986	-0.969827	-0.578637	-0.930148	-0.878047	0.942684	-0.242064
	chr11	64859364	64860206	Peak00146617	0.0144351	0.0341641	0.0137331	0.00164271	0.000418904	0.0238959	0.00990863	0.00131541				Peak00037910	0.242573	0.973275	-0.147248	-0.127565	0.333528	-0.196332	-0.155764	-0.954877	-0.962794	0.952776	0.359907	0.551847	0.159672	0.0590195	-0.212458	-0.929293	0.397999	0.438405	0.535857	0.423421	0.188914	0.145055	0.155015	-0.946048	-0.194977	-0.291597	-0.0901488	0.0940942	0.687573	-0.147914	0.357971	-0.031008	-0.909741
	chr11	81384868	81386372	Peak00148689	0.0171962	0.0309039	0.0258003	0.00727113	0.0090556	0.00467145	0.00954864	0.00211205				Peak00038449	0.964831	0.271356	-0.986951	-0.918802	0.951896	-0.98014	-0.931305	-0.0869957	-0.173087	0.412152	0.968549	0.86743	0.983983	-0.967874	-0.964511	-0.12444	0.963904	0.944038	0.811416	0.928412	0.925435	0.970276	0.973332	0.0950819	-0.932269	-0.872302	0.948224	0.993138	0.796489	0.885125	0.975721	-0.938081	-0.02865
	chr11	82139073	82140091	Peak00148772	0.009271	0.0376429	0.0107388	0.0046787	0.0132191	0.00973958	0.0128989	0.00416757				Peak00038869	0.981428	0.311805	-0.924345	-0.81958	0.93657	-0.928111	-0.857278	-0.143686	-0.189972	0.476493	0.961348	0.879965	0.965673	-0.928536	-0.900769	-0.189282	0.944183	0.963365	0.852117	0.976735	0.959905	0.970027	0.914729	0.0285847	-0.85236	-0.811443	0.897413	0.941153	0.83476	0.892874	0.954253	-0.856282	-0.0221118
	chr11	93683383	93684202	Peak00150077	0.0100592	0.0297275	0.0321437	0.0382682	0.00711162	0.000373713	0.0197596	0.0034217				Peak00039029	0.966244	0.163579	-0.858308	-0.732373	0.91207	-0.86613	-0.777012	0.0116822	-0.025863	0.364421	0.919882	0.82382	0.92715	-0.913922	-0.821014	-0.0565298	0.88241	0.916081	0.825059	0.940071	0.973118	0.952161	0.883773	0.159473	-0.760697	-0.71048	0.894367	0.899161	0.769348	0.946778	0.897215	-0.79601	0.142823
	chr11	96492941	96493715	Peak00150598	0.00438682	0.0300131	0.0537553	0.010981	0.00355287	0.0553766	0.00639084	0.00637829				Peak00039147	0.0036894	-0.923455	0.0363444	0.121908	-0.0626743	0.0972271	0.148845	0.956688	0.938517	-0.772704	-0.152624	-0.228558	-0.0419875	-0.193774	0.156677	0.955197	-0.175714	-0.204585	-0.162094	-0.216878	-0.0146766	-0.0315721	0.0798691	0.923578	0.186717	0.340108	0.190817	0.0629184	-0.399502	0.375247	-0.170239	0.012231	0.946133
	chr11	111843455	111844990	Peak00152817	0.007112	0.0433256	0.0100867	0.00675503	0.00322033	0.00717741	0.0244747	0.00781032				Peak00039161	-0.728936	-0.0352005	0.915047	0.963292	-0.759097	0.9015	0.957041	-0.146904	-0.028783	-0.0863008	-0.789122	-0.545153	-0.864943	0.888444	0.933071	-0.0807701	-0.75044	-0.69593	-0.451905	-0.66466	-0.780518	-0.862445	-0.841769	-0.331393	0.944015	0.898447	-0.935221	-0.893836	-0.463375	-0.748048	-0.802994	0.981757	-0.0967287
	chr11	112124993	112126300	Peak00152853	0.0132723	0.0400336	0.00840926	0.0108137	0.0199977	0.0145392	0.0173828	9.76029e-05				Peak00039491	-0.755729	-0.387046	0.934331	0.977948	-0.783092	0.927502	0.981571	0.236054	0.328531	-0.402922	-0.844342	-0.674753	-0.879539	0.829173	0.974179	0.2683	-0.832899	-0.795062	-0.563744	-0.768163	-0.767641	-0.859973	-0.818423	0.0306149	0.986567	0.980079	-0.842689	-0.881076	-0.644212	-0.623601	-0.868314	0.957483	0.242051
	chr11	112526286	112527243	Peak00152906	0.00837368	0.0354206	0.0478644	0.00215048	0.00872196	0.000151372	0.00353621	0.0094459				Peak00039830	0.82803	0.749564	-0.73809	-0.638504	0.83455	-0.756287	-0.672434	-0.631686	-0.665834	0.859548	0.862678	0.941388	0.760188	-0.627166	-0.741597	-0.62587	0.890195	0.917783	0.910114	0.912293	0.743619	0.740202	0.737027	-0.500754	-0.69626	-0.703873	0.567308	0.721915	0.969925	0.543657	0.864167	-0.606384	-0.512529
	chr11	112976698	112977818	Peak00152989	0.0150667	0.0273323	0.0154793	0.0121657	0.00922418	0.00791891	0.019812	0.00502498				Peak00039847	0.198194	0.97941	-0.129636	-0.128333	0.249912	-0.187757	-0.149385	-0.987867	-0.961685	0.925051	0.30891	0.473557	0.153466	0.0758888	-0.200456	-0.978535	0.3509	0.392791	0.43546	0.396222	0.151399	0.142463	0.0838908	-0.957242	-0.195737	-0.312552	-0.108913	0.0594979	0.6249	-0.19376	0.315697	-0.0228763	-0.925064
	chr11	117279960	117280625	Peak00153913	0.0163931	0.029937	0.0134602	0.0027242	0.0063623	0.0166183	0.0180463	0.0115288				Peak00040247	0.901987	0.305419	-0.98586	-0.975143	0.923383	-0.992532	-0.975952	-0.111878	-0.214897	0.401271	0.951879	0.802936	0.970185	-0.934839	-0.992093	-0.177883	0.935804	0.901505	0.721652	0.877071	0.903082	0.964847	0.947732	0.072766	-0.979498	-0.944106	0.950384	0.970708	0.75001	0.814915	0.961948	-0.975191	-0.107223
	chr12	8555217	8555965	Peak00155218	0.0210541	0.0304067	0.0176618	0.0208691	0.00841873	0.020303	0.00641999	0.00915919				Peak00040474	0.866893	0.69693	-0.724113	-0.616215	0.859335	-0.772259	-0.651763	-0.55594	-0.598431	0.82094	0.882346	0.945467	0.796021	-0.651206	-0.725756	-0.597401	0.905411	0.927008	0.922913	0.942244	0.79617	0.785887	0.757802	-0.44732	-0.676885	-0.687442	0.60829	0.729124	0.975521	0.613712	0.882847	-0.595195	-0.447826
	chr12	8864478	8865966	Peak00155261	0.0255706	0.0296847	0.000863265	0.0263724	0.00672185	0.00361615	0.00384486	0.00358146				Peak00040749	-0.947213	-0.147327	0.969395	0.903132	-0.928797	0.959775	0.927112	-0.044729	0.0566035	-0.288903	-0.938033	-0.806222	-0.975428	0.981054	0.948723	-0.00573772	-0.923649	-0.898715	-0.760737	-0.892086	-0.923879	-0.96007	-0.966777	-0.215813	0.91705	0.84631	-0.969271	-0.990561	-0.717705	-0.917109	-0.945418	0.945551	-0.0926784
	chr12	10275107	10276451	Peak00155430	0.00255956	0.044365	0.00358192	0.0127988	0.001818	0.00989073	0.0303513	0.00968109				Peak00040750	-0.930665	-0.231766	0.995132	0.948958	-0.917337	0.985331	0.952973	0.0498351	0.146623	-0.348235	-0.939288	-0.8177	-0.978537	0.971978	0.976765	0.0848671	-0.940781	-0.903012	-0.745712	-0.883773	-0.88677	-0.955133	-0.965087	-0.138838	0.956075	0.892246	-0.956425	-0.994975	-0.737074	-0.862213	-0.956675	0.963443	0.0150973
	chr12	11010849	11011620	Peak00155470	0.0126068	0.0391213	0.0183578	0.00241832	0.0167639	0.0258341	0.00853012	0.0059118				Peak00040798	0.912487	0.24302	-0.974692	-0.955188	0.929034	-0.988376	-0.959823	-0.0357233	-0.165725	0.341605	0.943872	0.802177	0.975409	-0.947074	-0.976643	-0.102209	0.938806	0.885328	0.727918	0.86784	0.893586	0.954904	0.970031	0.127796	-0.963233	-0.911829	0.961236	0.979613	0.730932	0.845225	0.962898	-0.965921	-0.0507444
	chr12	13042765	13043456	Peak00155630	0.0106497	0.0281261	0.0372556	0.0118764	0.0242744	0.0358651	0.031046	0.0100301				Peak00040891	-0.138753	-0.984668	0.106134	0.148812	-0.22009	0.178594	0.170525	0.980309	0.983453	-0.89077	-0.2819	-0.410159	-0.130126	-0.115733	0.204959	0.990438	-0.315915	-0.340971	-0.359994	-0.343756	-0.123239	-0.118676	-0.0574907	0.963093	0.215399	0.348967	0.119367	-0.0293702	-0.571552	0.253055	-0.293852	0.0369846	0.969525
	chr12	13066367	13067622	Peak00155638	0.00786171	0.0309819	0.0473016	0.00362425	0.0166736	0.0142453	0.00985371	0.00149157				Peak00041569	0.326101	0.94894	-0.400331	-0.468318	0.403303	-0.448222	-0.484533	-0.908802	-0.936048	0.854713	0.485757	0.521618	0.3814	-0.165628	-0.502062	-0.915639	0.509886	0.516887	0.430892	0.505381	0.321382	0.362478	0.290433	-0.811648	-0.523104	-0.636321	0.166076	0.304653	0.646843	-0.0476541	0.507177	-0.362796	-0.903842
	chr12	15566120	15567077	Peak00155746	0.0174997	0.0290318	0.0033447	0.0133316	0.0168305	0.0251856	0.0310963	0.0068606				Peak00041898	-0.128096	-0.973587	0.0653047	0.068477	-0.211806	0.107233	0.0990874	0.991252	0.961423	-0.924323	-0.259539	-0.429093	-0.066609	-0.153749	0.14336	0.962311	-0.282444	-0.344405	-0.408723	-0.334191	-0.109779	-0.0675501	-0.0234586	0.972355	0.134036	0.255789	0.180125	0.00921736	-0.588347	0.260332	-0.250817	-0.0319001	0.927389
	chr12	28799686	28800641	Peak00156597	0.0254329	0.0316797	0.00647084	0.00217254	0.00765368	0.00227526	0.00335094	0.00973888				Peak00042251	-0.892572	-0.0552319	0.967312	0.938189	-0.875169	0.965624	0.934075	-0.139997	-0.0359845	-0.173828	-0.891283	-0.713965	-0.964328	0.98464	0.945577	-0.0683766	-0.875976	-0.827984	-0.643226	-0.814209	-0.883315	-0.955332	-0.947038	-0.317903	0.930479	0.859586	-0.996212	-0.978575	-0.617816	-0.903795	-0.905286	0.968213	-0.145134
	chr12	29988112	29988920	Peak00156724	0.00320628	0.0374202	0.0331546	0.00676577	0.00549196	0.0234034	0.0114716	0.00197968				Peak00042258	-0.835851	-0.00451229	0.922263	0.911959	-0.819411	0.92336	0.933713	-0.191492	-0.0585017	-0.0877086	-0.837131	-0.632637	-0.93136	0.948947	0.925557	-0.131437	-0.818008	-0.759608	-0.567746	-0.763402	-0.842567	-0.906734	-0.901742	-0.350857	0.919054	0.852972	-0.967679	-0.94289	-0.53248	-0.860472	-0.860643	0.961374	-0.176086
	chr12	31701002	31701780	Peak00156901	0.00887622	0.0413055	0.0115692	0.0280545	0.00187692	0.000741036	0.011233	0.00178834				Peak00042837	0.975634	0.424357	-0.944684	-0.856165	0.953541	-0.955663	-0.869749	-0.251713	-0.321855	0.565285	0.97509	0.934069	0.965528	-0.908324	-0.922025	-0.290095	0.988768	0.97681	0.88166	0.970518	0.907329	0.947673	0.943378	-0.0825936	-0.883786	-0.840366	0.872835	0.949934	0.890111	0.832217	0.984858	-0.857952	-0.171038
	chr12	33797589	33798868	Peak00157138	0.0110703	0.0317675	0.0137647	0.00741316	0.00972375	0.0391149	0.0251088	0.00352487				Peak00042855	-0.507339	-0.908139	0.560821	0.605497	-0.564556	0.614315	0.631493	0.826158	0.88501	-0.843268	-0.64183	-0.654568	-0.564708	0.356771	0.653518	0.844394	-0.670802	-0.661657	-0.562869	-0.661766	-0.484941	-0.533173	-0.472664	0.71317	0.667347	0.75625	-0.352054	-0.487019	-0.749727	-0.152103	-0.671464	0.520739	0.817801
	chr12	34346451	34347154	Peak00157201	0.0217922	0.0284835	0.0299776	0.0201884	0.0123524	0.00917334	0.0231405	0.00658451				Peak00042905	-0.00266987	-0.940848	0.0264223	0.121808	-0.113983	0.105704	0.132797	0.939975	0.964704	-0.797254	-0.176943	-0.272929	-0.0351312	-0.211876	0.147466	0.961674	-0.207044	-0.210504	-0.207342	-0.205057	-0.012703	-0.0219211	0.0318421	0.940503	0.178124	0.324251	0.18702	0.061689	-0.439914	0.373434	-0.195774	-0.00202884	0.990574
	chr12	36740543	36741240	Peak00157394	0.00853007	0.0363493	0.0143313	0.00422876	0.0221353	0.0202621	0.0400578	0.00179364				Peak00043218	-0.178104	-0.949019	0.185969	0.262281	-0.27276	0.268486	0.299614	0.910065	0.975453	-0.81771	-0.33556	-0.410746	-0.217013	-0.0347082	0.313041	0.925435	-0.371372	-0.360786	-0.345895	-0.37308	-0.17141	-0.18131	-0.140967	0.895542	0.338342	0.467596	0.0200599	-0.117684	-0.553806	0.204126	-0.366564	0.16296	0.953283
	chr12	37141951	37142716	Peak00157433	0.00430391	0.0441875	0.0132202	0.0155115	0.0142199	0.0108914	0.00715517	0.00231122				Peak00043259	0.0442485	-0.940394	-0.0331096	0.0376173	-0.0492967	0.028436	0.0444162	0.971775	0.966549	-0.807878	-0.110561	-0.252303	0.0391817	-0.271291	0.0687659	0.960812	-0.152894	-0.168777	-0.195337	-0.158537	0.0656154	0.0571507	0.0975609	0.971273	0.0927629	0.22984	0.273772	0.12346	-0.41697	0.428751	-0.127832	-0.0894998	0.987463
	chr12	41354861	41355667	Peak00157736	0.0124857	0.0307557	0.00983495	0.0129309	0.0241196	0.0144298	0.00751392	0.00131077				Peak00043648	-0.886645	-0.340588	0.97201	0.946356	-0.905539	0.954958	0.973876	0.166581	0.268354	-0.431317	-0.934653	-0.808631	-0.939612	0.908857	0.985268	0.179319	-0.920137	-0.900841	-0.741605	-0.878923	-0.875994	-0.918813	-0.92112	-0.0216074	0.967246	0.928662	-0.899716	-0.95646	-0.753623	-0.773737	-0.945115	0.959732	0.129758
	chr12	49992588	49993717	Peak00157986	0.0102305	0.0325095	0.0171011	0.0125689	0.0122727	0.00345569	0.0199913	0.003559				Peak00044847	0.224288	0.977617	-0.245796	-0.295376	0.324146	-0.289678	-0.315081	-0.961997	-0.950629	0.910816	0.392352	0.471532	0.22707	-0.00650254	-0.3421	-0.966457	0.395979	0.444472	0.414312	0.424683	0.249017	0.238948	0.15747	-0.894688	-0.348044	-0.477972	0.0104609	0.149173	0.626554	-0.153251	0.385946	-0.188214	-0.929427
	chr12	50967254	50967953	Peak00158020	0.0070869	0.0346523	0.0126812	0.0134027	0.0160525	0.00316248	0.0156972	0.00583734				Peak00045095	0.964024	0.341744	-0.943606	-0.880084	0.963323	-0.974337	-0.878232	-0.137522	-0.249059	0.472807	0.969944	0.90235	0.975111	-0.921799	-0.92457	-0.21133	0.98604	0.940044	0.841135	0.929032	0.901659	0.953862	0.977223	0.00814621	-0.895991	-0.843842	0.915109	0.960829	0.843754	0.857013	0.987588	-0.879064	-0.123012
	chr12	70672917	70673803	Peak00159242	0.00178841	0.0343075	0.0312292	0.00332001	0.0152347	0.0120245	0.0203037	0.00225337				Peak00045303	0.427024	0.958429	-0.313386	-0.255484	0.465569	-0.356232	-0.291127	-0.927681	-0.919581	0.974687	0.506084	0.681218	0.342529	-0.136053	-0.358045	-0.902912	0.548243	0.595902	0.660774	0.597501	0.351819	0.324619	0.302087	-0.874576	-0.329607	-0.408472	0.0802345	0.26837	0.796521	0.0455016	0.507506	-0.1768	-0.826356
	chr12	71437883	71438638	Peak00159393	0.0152619	0.0290088	0.00883499	0.00740911	0.03825	0.0069072	0.0222655	0.00751611				Peak00045503	-0.736296	-0.285609	0.91198	0.976039	-0.763843	0.927086	0.985008	0.110845	0.24146	-0.280887	-0.819003	-0.610625	-0.887481	0.836395	0.964979	0.1728	-0.806414	-0.741477	-0.498666	-0.730792	-0.762828	-0.860163	-0.821509	-0.068428	0.986865	0.978011	-0.873374	-0.877263	-0.568257	-0.646028	-0.853625	0.96937	0.164292
	chr12	73469042	73469732	Peak00159693	0.0133137	0.0312731	0.000260756	0.0144331	0.0138531	0.0304674	0.00287372	0.008178				Peak00045820	-0.323353	-0.903967	0.39047	0.486963	-0.399937	0.470952	0.51896	0.836614	0.901553	-0.777202	-0.487257	-0.470714	-0.41637	0.177606	0.520662	0.884403	-0.503958	-0.489796	-0.376571	-0.505446	-0.351095	-0.393615	-0.295136	0.762725	0.553254	0.681189	-0.208026	-0.309335	-0.599926	0.0272689	-0.519037	0.39553	0.874764
	chr12	73505840	73506469	Peak00159700	0.00390681	0.036312	0.0339413	0.00587753	0.0112492	0.0159599	0.00400013	0.0061331				Peak00046155	0.448435	0.960894	-0.342042	-0.287509	0.502874	-0.382282	-0.315009	-0.921268	-0.907875	0.992983	0.540073	0.704162	0.360797	-0.158674	-0.383421	-0.908589	0.569945	0.625486	0.683092	0.615228	0.391687	0.358271	0.330636	-0.860112	-0.352197	-0.432313	0.113488	0.291358	0.822235	0.0738152	0.531222	-0.204772	-0.822317
	chr12	74342576	74343461	Peak00159808	0.00536448	0.0474225	0.0131406	0.0018694	0.00284132	0.00464547	0.00448541	0.00527355				Peak00046324	-0.890577	-0.260529	0.972248	0.958976	-0.903061	0.976347	0.977336	0.0654119	0.194804	-0.340582	-0.926908	-0.778807	-0.964309	0.934675	0.985576	0.109687	-0.920883	-0.871868	-0.703519	-0.859285	-0.874599	-0.935658	-0.945178	-0.105806	0.975598	0.929277	-0.941284	-0.971213	-0.7099	-0.810702	-0.949464	0.974888	0.0697806
	chr12	76165189	76166033	Peak00159935	0.0122348	0.0365449	0.0124196	0.00503724	0.00465117	0.0112387	0.00579092	0.00462341				Peak00046400	0.650848	0.873812	-0.573306	-0.528265	0.741769	-0.607137	-0.562784	-0.762339	-0.789479	0.954148	0.765962	0.835423	0.582455	-0.405666	-0.619128	-0.786227	0.752545	0.810038	0.814392	0.784844	0.657984	0.605035	0.574064	-0.668075	-0.580422	-0.643831	0.398056	0.530581	0.926543	0.333325	0.738872	-0.471878	-0.686129
	chr12	79944502	79945429	Peak00160432	0.00974571	0.0323693	0.0250724	0.00289667	0.0224463	0.00576712	0.00310536	0.00172628				Peak00047126	-0.830235	-0.198646	0.966399	0.980169	-0.841443	0.961403	0.989331	0.0148724	0.139917	-0.254581	-0.875306	-0.692686	-0.937527	0.924912	0.984024	0.0576746	-0.865106	-0.808813	-0.602005	-0.79099	-0.827486	-0.909514	-0.907078	-0.170147	0.986096	0.940651	-0.939135	-0.952542	-0.618163	-0.773775	-0.901783	0.99304	0.0338143
	chr12	80523705	80524652	Peak00160551	0.0124898	0.0289577	0.00986009	0.026106	0.00658974	0.0213922	0.00458796	0.00454865				Peak00047202	0.0166465	-0.9452	-0.00437037	0.0688806	-0.0741094	0.0606417	0.075044	0.971952	0.957244	-0.818664	-0.141876	-0.264522	0.00544252	-0.240795	0.0989074	0.976497	-0.174213	-0.198098	-0.205006	-0.190321	0.0196591	0.011614	0.0791022	0.960765	0.122111	0.266035	0.236174	0.0986685	-0.435241	0.396013	-0.153763	-0.0573399	0.97978
	chr12	85273254	85273987	Peak00161168	0.00416014	0.035757	0.0220443	0.00822684	0.0043664	0.00651983	0.00462517	0.00467455				Peak00047339	-0.776415	-0.617852	0.886635	0.916667	-0.819841	0.910513	0.926774	0.463934	0.559457	-0.628742	-0.880083	-0.781652	-0.864215	0.747288	0.940211	0.505676	-0.885708	-0.853453	-0.677266	-0.834282	-0.766725	-0.840473	-0.803118	0.287222	0.946209	0.967356	-0.755623	-0.833746	-0.791694	-0.551558	-0.905396	0.87219	0.466816
	chr12	86022420	86023531	Peak00161287	0.0139197	0.027369	0.0246003	0.0213321	0.00498947	0.00799111	0.00430533	0.00843545				Peak00047671	0.974934	0.446479	-0.896091	-0.799227	0.988871	-0.917069	-0.825649	-0.253391	-0.343138	0.608199	0.987553	0.963478	0.932006	-0.861268	-0.881373	-0.301925	0.986709	0.984877	0.936935	0.975344	0.92961	0.925395	0.944071	-0.119114	-0.832558	-0.794092	0.841798	0.916087	0.929716	0.829142	0.983331	-0.808649	-0.187816
	chr12	89634754	89635582	Peak00161629	0.010616	0.037976	0.00071644	0.00213192	0.00835954	0.0143346	0.0194735	0.00441809				Peak00047757	0.740314	0.835076	-0.726574	-0.690693	0.77722	-0.758569	-0.707437	-0.719858	-0.77071	0.8798	0.823988	0.873366	0.728543	-0.566677	-0.761165	-0.730501	0.855916	0.8596	0.805411	0.843918	0.673192	0.703925	0.689369	-0.583849	-0.74158	-0.776649	0.53244	0.681163	0.923681	0.420563	0.838439	-0.626137	-0.658385
	chr12	90193592	90194787	Peak00161666	0.00135736	0.0335837	0.0548868	0.0320748	0.00439961	0.0177986	0.0180176	0.00713816				Peak00048170	0.172971	0.99058	-0.133232	-0.166862	0.271176	-0.195899	-0.197011	-0.976842	-0.983031	0.917896	0.324024	0.451709	0.148002	0.0917874	-0.231777	-0.97898	0.344886	0.383322	0.41352	0.378118	0.171854	0.144571	0.0936292	-0.957293	-0.233963	-0.36402	-0.0936485	0.058579	0.611521	-0.217495	0.324933	-0.0630416	-0.957082
	chr12	97397944	97399327	Peak00162115	0.0095201	0.0362126	0.0191908	0.00867293	0.0216471	0.0234785	0.0170901	0.00692511				Peak00048510	0.974709	0.345342	-0.853219	-0.732596	0.983238	-0.875552	-0.753636	-0.146469	-0.228782	0.543889	0.963523	0.948551	0.90334	-0.854151	-0.817459	-0.209178	0.95634	0.960672	0.941887	0.950895	0.931446	0.909398	0.936882	-0.0307414	-0.757553	-0.704147	0.837458	0.891637	0.903074	0.874938	0.948777	-0.754408	-0.0754325
	chr12	100176349	100177022	Peak00162483	0.0178482	0.032238	0.0194672	0.031395	0.0169176	0.00211972	0.0067285	0.00825486				Peak00048966	0.859274	0.673705	-0.705816	-0.610746	0.882037	-0.760155	-0.665919	-0.512373	-0.57309	0.801303	0.89607	0.925453	0.788899	-0.637572	-0.727961	-0.570243	0.890038	0.923889	0.920016	0.942399	0.842383	0.795426	0.756902	-0.421212	-0.676261	-0.699009	0.621584	0.71791	0.96485	0.62543	0.882693	-0.606475	-0.420634
	chr12	104665532	104666353	Peak00163040	0.021477	0.0279774	0.0120607	0.0271461	0.0339773	0.0343522	0.0148802	0.00891928				Peak00049507	0.937441	0.0264401	-0.877794	-0.773499	0.874868	-0.879135	-0.805759	0.151712	0.105988	0.214747	0.885167	0.741784	0.934098	-0.952513	-0.836201	0.0746902	0.844816	0.859994	0.728933	0.881055	0.952648	0.957178	0.887199	0.31019	-0.786875	-0.723204	0.943897	0.91792	0.664254	0.972603	0.869168	-0.843267	0.257721
	chr12	105270862	105271943	Peak00163164	0.00342592	0.0349293	0.0346318	0.0168863	5.48372e-06	0.0224961	0.00921952	0.00645983				Peak00049696	-0.925921	-0.153815	0.977059	0.911648	-0.930827	0.942655	0.927007	-0.0278768	0.0564606	-0.311619	-0.93484	-0.808468	-0.941942	0.967276	0.94858	-0.00923618	-0.908259	-0.900688	-0.765214	-0.868625	-0.913768	-0.939589	-0.959701	-0.214712	0.912657	0.83798	-0.953701	-0.983235	-0.719989	-0.895073	-0.928264	0.947361	-0.0868264
	chr12	109403627	109404385	Peak00163818	0.0273048	0.0342863	0.036389	0.0122126	0.0105996	0.0114475	0.00329648	0.00819106				Peak00049795	0.914401	0.440237	-0.724118	-0.590582	0.888093	-0.765055	-0.658507	-0.276687	-0.309966	0.621161	0.897073	0.880924	0.831607	-0.733962	-0.718004	-0.346763	0.866337	0.922692	0.902073	0.961266	0.922968	0.858495	0.779874	-0.175203	-0.650652	-0.648338	0.713372	0.76225	0.889689	0.783911	0.868863	-0.632837	-0.135356
	chr12	109921574	109922654	Peak00163911	0.0200234	0.0290697	0.0119671	0.0047386	0.0070823	0.0212472	0.00425848	0.00462923				Peak00049884	0.970683	0.301269	-0.964014	-0.899778	0.952516	-0.978573	-0.921569	-0.110852	-0.192019	0.437191	0.97697	0.861323	0.993909	-0.952558	-0.954263	-0.177961	0.962297	0.950792	0.809585	0.952882	0.957777	0.992284	0.953674	0.0613096	-0.921764	-0.882073	0.94646	0.973482	0.810362	0.887473	0.980259	-0.922537	-0.0495435
	chr12	117245739	117246463	Peak00164658	0.0164844	0.0299469	0.0219509	0.000315273	0.0584722	0.0141119	0.0220271	0.0112908				Peak00049964	-0.327722	-0.972194	0.326559	0.37409	-0.41073	0.402218	0.377549	0.921261	0.938796	-0.90861	-0.477318	-0.550268	-0.344279	0.108531	0.415081	0.969105	-0.502109	-0.514957	-0.475647	-0.5063	-0.322961	-0.344117	-0.268189	0.858546	0.425282	0.545103	-0.12027	-0.245463	-0.692079	0.0448351	-0.487987	0.259863	0.921197
	chr13	29868678	29869262	Peak00166745	0.0066084	0.0337862	0.0240182	0.0305963	0.0122364	0.00936906	0.0323153	0.00358117				Peak00051555	-0.957042	-0.18442	0.983554	0.919912	-0.946909	0.979239	0.920076	-0.0101085	0.0819868	-0.334614	-0.954922	-0.837044	-0.981092	0.982675	0.95194	0.0450824	-0.946655	-0.917324	-0.780188	-0.896658	-0.923699	-0.973432	-0.983497	-0.186586	0.921018	0.850702	-0.974804	-0.996031	-0.753438	-0.916093	-0.960517	0.941732	-0.0485227
	chr13	31046622	31047932	Peak00166878	0.00713347	0.0385193	0.0151636	0.0279887	0.00611296	0.0103836	0.0180512	0.00419934				Peak00051663	0.894656	0.115053	-0.956414	-0.93006	0.869748	-0.960935	-0.946348	0.0719295	-0.0112767	0.226363	0.903057	0.706476	0.971259	-0.968528	-0.952745	-0.00819752	0.869139	0.847326	0.642104	0.850671	0.922968	0.977481	0.911707	0.25695	-0.935625	-0.891331	0.985027	0.960545	0.636718	0.88933	0.907959	-0.967633	0.107005
	chr13	31859215	31860286	Peak00167005	0.0134234	0.027803	0.0134198	0.00763108	0.0196802	0.0037798	0.00135942	0.00815843				Peak00051730	0.867104	0.15694	-0.972794	-0.971423	0.894947	-0.971829	-0.961186	0.0448446	-0.069851	0.260189	0.910305	0.732798	0.945701	-0.94607	-0.968926	-0.0287993	0.886768	0.840296	0.652936	0.806615	0.878693	0.944189	0.94651	0.223248	-0.959373	-0.905386	0.974753	0.965591	0.65598	0.841058	0.918601	-0.981221	0.0225769
	chr13	34248726	34249606	Peak00167239	0.0102682	0.0334714	0.000402173	0.0148417	0.00346678	0.00993544	0.00522104	0.00438445				Peak00051771	0.954411	0.363353	-0.909975	-0.841133	0.991451	-0.92912	-0.865007	-0.155573	-0.249964	0.525351	0.989147	0.904605	0.936049	-0.880459	-0.905162	-0.2296	0.958395	0.96182	0.876435	0.944639	0.96521	0.952423	0.948195	-0.0157899	-0.86113	-0.828624	0.892479	0.924464	0.870344	0.854318	0.972457	-0.858422	-0.113415
	chr13	45777918	45778587	Peak00168604	0.00329757	0.0363288	0.0114985	0.021917	0.0119306	0.0103194	0.0488534	0.00212518				Peak00051808	0.983454	0.386074	-0.913783	-0.789748	0.965466	-0.908449	-0.808392	-0.216411	-0.282897	0.565588	0.964544	0.964076	0.927248	-0.891865	-0.871063	-0.229175	0.978813	0.979279	0.937408	0.963989	0.896713	0.909083	0.945823	-0.0613987	-0.817007	-0.753012	0.840116	0.933978	0.906386	0.851879	0.964485	-0.803248	-0.114616
	chr13	56889688	56890623	Peak00170116	0.0213125	0.0293725	0.00420924	0.0122379	0.0258904	0.0139144	0.0268007	0.00722385				Peak00052390	-0.899546	-0.0571599	0.972643	0.936375	-0.880404	0.964683	0.934593	-0.135074	-0.0327196	-0.180802	-0.894801	-0.725763	-0.964494	0.989344	0.947564	-0.0744727	-0.881287	-0.835933	-0.65794	-0.820377	-0.883125	-0.95261	-0.952298	-0.31543	0.929917	0.854584	-0.993914	-0.984639	-0.626147	-0.907719	-0.908435	0.968418	-0.148576
	chr13	59992524	59993649	Peak00170587	0.00703046	0.0410599	0.0195524	0.00315735	0.0210527	0.0151283	0.0142641	0.0163096				Peak00052620	0.955454	0.210883	-0.944906	-0.883807	0.960724	-0.955237	-0.907162	-0.00545407	-0.0955808	0.367355	0.968409	0.829323	0.97097	-0.94943	-0.933726	-0.0847059	0.931514	0.926962	0.792788	0.920408	0.976836	0.986286	0.956682	0.15383	-0.896401	-0.850526	0.963117	0.962962	0.770856	0.916678	0.957457	-0.91997	0.0401846
	chr13	60330158	60330875	Peak00170664	0.0132365	0.0340245	0.0190302	0.0147699	0.00445041	0.0202721	0.0080923	0.00510977				Peak00052964	0.902281	0.539477	-0.705316	-0.539553	0.868179	-0.728485	-0.582962	-0.403528	-0.430738	0.726111	0.865817	0.956719	0.77901	-0.68612	-0.668168	-0.418087	0.886613	0.924795	0.969715	0.940199	0.808392	0.770437	0.77508	-0.302943	-0.596823	-0.568172	0.617298	0.739156	0.951718	0.709243	0.854622	-0.550893	-0.250444
	chr13	67803490	67804394	Peak00171109	0.00636065	0.0326405	0.0343029	0.0236405	0.0185045	0.0309578	0.0171918	0.00562051				Peak00053664	0.881582	0.607641	-0.825979	-0.779444	0.93875	-0.879859	-0.783947	-0.412092	-0.519746	0.715916	0.944197	0.93616	0.862877	-0.73731	-0.839557	-0.492203	0.955665	0.931456	0.88368	0.911523	0.841714	0.855563	0.876402	-0.301459	-0.809699	-0.806524	0.74575	0.824492	0.940969	0.672505	0.94924	-0.744383	-0.41094
	chr13	75992009	75992937	Peak00171792	0.0222488	0.0316347	0.0320604	0.0154981	0.00842009	0.0183952	0.00146541	0.00308315				Peak00053785	0.957982	0.165852	-0.974297	-0.881971	0.939534	-0.944011	-0.890327	0.0107459	-0.0641866	0.339754	0.940422	0.851723	0.952274	-0.976955	-0.927168	-0.00482564	0.932968	0.921271	0.810934	0.893967	0.906936	0.941252	0.972442	0.194093	-0.884974	-0.799422	0.94437	0.989382	0.757304	0.917999	0.939421	-0.914031	0.0872938
	chr13	90758990	90759509	Peak00172499	0.0163411	0.030897	0.0175937	0.00468519	0.0124952	0.0152091	0.0244362	0.00452085				Peak00053975	0.946633	0.561712	-0.880786	-0.798577	0.969871	-0.907101	-0.820891	-0.381496	-0.456236	0.703721	0.982333	0.968724	0.910187	-0.812544	-0.87822	-0.431972	0.982399	0.988615	0.931213	0.975947	0.907778	0.908731	0.905444	-0.239988	-0.83433	-0.818536	0.794808	0.88171	0.961169	0.755947	0.977192	-0.788128	-0.312148
	chr13	90760077	90760933	Peak00172500	0.0102616	0.0438005	0.0207756	0.00106629	0.00526524	0.014279	0.0267608	0.00164773				Peak00054276	-0.0953969	-0.974466	0.10565	0.172472	-0.187577	0.172944	0.186782	0.974634	0.982489	-0.858918	-0.254522	-0.364603	-0.1101	-0.130772	0.211944	0.981651	-0.287561	-0.304295	-0.30134	-0.298642	-0.0872761	-0.096606	-0.0376972	0.950198	0.232156	0.368634	0.126921	-0.017233	-0.525232	0.294198	-0.2702	0.0528493	0.983652
	chr13	103738261	103739100	Peak00174238	0.0132418	0.0271793	0.0254732	0.0323136	0.00101912	0.0123953	0.0139695	0.00421007				Peak00054430	0.878218	0.0230606	-0.960042	-0.931724	0.852804	-0.954365	-0.925188	0.16496	0.0736051	0.143368	0.872993	0.685049	0.954413	-0.983575	-0.934695	0.0912806	0.852866	0.810296	0.613684	0.797358	0.876677	0.951483	0.928175	0.349364	-0.920007	-0.849421	0.995404	0.968475	0.588236	0.904148	0.884221	-0.964084	0.178677
	chr13	107238190	107239334	Peak00174442	0.016753	0.0385054	0.00176558	0.00137422	0.00654633	0.0165485	0.00158351	0.000549939				Peak00055258	0.963847	0.288123	-0.971207	-0.90355	0.980844	-0.970582	-0.907873	-0.0875648	-0.191598	0.440952	0.979495	0.896919	0.965584	-0.945085	-0.946848	-0.133814	0.975029	0.948726	0.846748	0.919429	0.923119	0.954974	0.992154	0.0748768	-0.91144	-0.847739	0.93635	0.982766	0.826363	0.879831	0.982143	-0.91511	-0.0561851
	chr13	107601928	107602759	Peak00174490	0.0176007	0.0284269	0.00354507	0.0270291	0.0361088	0.0466062	0.00580349	0.00182259				Peak00055492	0.980113	0.149691	-0.953605	-0.85273	0.948418	-0.943905	-0.8659	0.0365563	-0.0333342	0.334093	0.950002	0.852687	0.968808	-0.980294	-0.906886	-0.0111479	0.935898	0.929397	0.820651	0.919589	0.944757	0.969305	0.968925	0.206577	-0.860498	-0.783505	0.957592	0.980588	0.767189	0.955047	0.944959	-0.892815	0.118311
	chr13	111210662	111211463	Peak00174950	0.00661052	0.0331719	0.0227358	0.0145987	0.0218252	0.0303249	0.00548449	0.00478478				Peak00055808	0.954811	0.416994	-0.972864	-0.915882	0.955864	-0.979183	-0.926002	-0.238266	-0.313996	0.542221	0.983603	0.900684	0.973161	-0.918985	-0.964661	-0.285228	0.980343	0.968791	0.836599	0.95197	0.922016	0.965878	0.947987	-0.0557216	-0.935037	-0.901214	0.903727	0.963265	0.861271	0.819981	0.988828	-0.913686	-0.1787
	chr13	112825498	112825940	Peak00175179	0.0105585	0.0308702	0.010753	0.00249087	0.0492911	0.0407853	0.0198245	0.00340636				Peak00056194	-0.876151	-0.13231	0.943322	0.933852	-0.895799	0.951182	0.952616	-0.0746857	0.0377038	-0.241621	-0.913246	-0.712483	-0.9493	0.939682	0.953531	0.0106122	-0.86838	-0.842108	-0.654206	-0.831813	-0.926288	-0.959707	-0.924263	-0.240341	0.93723	0.896498	-0.977064	-0.949026	-0.646637	-0.867127	-0.911945	0.969104	-0.0723294
	chr13	113581909	113582825	Peak00175267	0.0071409	0.0375063	0.0407445	0.0107146	0.00310657	0.00129481	0.0470639	0.00495672				Peak00056834	0.938101	0.532354	-0.824026	-0.702279	0.962513	-0.837812	-0.722548	-0.359774	-0.428285	0.7126	0.950068	0.995732	0.848647	-0.770205	-0.795758	-0.385296	0.959886	0.973821	0.983091	0.951056	0.865579	0.843554	0.88999	-0.239592	-0.736132	-0.698088	0.73216	0.84119	0.97528	0.753389	0.937971	-0.696754	-0.272225
	chr13	115976999	115977935	Peak00175513	0.010493	0.038764	0.00433129	0.0261864	0.0165846	0.00462393	0.00131296	0.00488484				Peak00056921	-0.845458	-0.183909	0.957233	0.967882	-0.854924	0.962191	0.986786	-0.00866413	0.11566	-0.247752	-0.88835	-0.69077	-0.949741	0.930002	0.980148	0.0523645	-0.865788	-0.818278	-0.609812	-0.811321	-0.865985	-0.932518	-0.907397	-0.185716	0.978475	0.940544	-0.954323	-0.950851	-0.623038	-0.801925	-0.908365	0.991258	0.00576847
	chr13	116025762	116026302	Peak00175517	0.0129634	0.0318534	0.0149992	0.00579159	0.0225139	0.00567277	0.0146285	0.011583				Peak00058461	-0.931166	-0.122898	0.9703	0.919896	-0.924823	0.968393	0.913237	-0.0743058	0.0110764	-0.274312	-0.933973	-0.785418	-0.968031	0.9793	0.939008	0.00188891	-0.911418	-0.885123	-0.726966	-0.862892	-0.926064	-0.975824	-0.964431	-0.251913	0.910988	0.844537	-0.988173	-0.980283	-0.70283	-0.922536	-0.932871	0.944093	-0.102922
	chr13	118746206	118746940	Peak00175725	0.0154082	0.0292405	0.0442904	0.00101376	0.030742	0.011896	0.0110181	0.00189143				Peak00062639	-0.835493	0.02147	0.941283	0.933966	-0.819749	0.936369	0.93039	-0.212392	-0.107445	-0.0799711	-0.840361	-0.625745	-0.932342	0.965866	0.927626	-0.13504	-0.813531	-0.763294	-0.551249	-0.751139	-0.852169	-0.928433	-0.904749	-0.391166	0.920537	0.852918	-0.990798	-0.948866	-0.526508	-0.879105	-0.853862	0.970593	-0.203117
	chr14	9597274	9598076	Peak00176054	0.00964047	0.0305261	0.0235891	0.0138863	0.0386435	0.0317561	0.00610093	0.000655014				Peak00063402	-0.802652	-0.205426	0.949122	0.976009	-0.787285	0.959569	0.964904	0.0369101	0.129808	-0.246351	-0.842662	-0.644715	-0.933424	0.910281	0.962624	0.112413	-0.836261	-0.779217	-0.534192	-0.770166	-0.804638	-0.917385	-0.859427	-0.161643	0.973332	0.943842	-0.929977	-0.921852	-0.585515	-0.749511	-0.87251	0.972583	0.0498932
	chr14	22108361	22109110	Peak00177155	0.00974367	0.0390084	0.0201556	0.0280919	0.0143771	0.0105665	0.00605657	0.00528932				Peak00063795	0.415512	0.970007	-0.294392	-0.260565	0.486161	-0.357003	-0.302393	-0.916217	-0.923208	0.981437	0.523173	0.663452	0.341029	-0.113857	-0.360921	-0.929713	0.540489	0.593492	0.64827	0.597418	0.394378	0.344243	0.298062	-0.880459	-0.334688	-0.434853	0.0935965	0.250128	0.798096	0.0430538	0.513244	-0.183993	-0.844875
	chr14	24825747	24826218	Peak00177588	0.0137043	0.0274561	0.00681909	0.016568	0.0213659	0.0156459	0.0206306	0.00486182				Peak00064072	0.919231	-0.0587272	-0.897311	-0.80763	0.889716	-0.886077	-0.826674	0.256074	0.169194	0.129447	0.876642	0.728585	0.921951	-0.969925	-0.850367	0.192101	0.842088	0.828989	0.711472	0.825295	0.920342	0.931106	0.932785	0.404285	-0.806233	-0.715899	0.970217	0.943468	0.620634	0.982135	0.866403	-0.876206	0.310186
	chr14	46639393	46640131	Peak00179395	0.0160089	0.0296492	0.00875327	0.0316188	0.0101896	0.00592981	0.00796743	0.00182379				Peak00064239	0.940875	0.00668415	-0.822155	-0.667749	0.908013	-0.806038	-0.688945	0.178869	0.109851	0.24894	0.867484	0.824631	0.857733	-0.902781	-0.744288	0.143157	0.851379	0.857627	0.842889	0.848244	0.889243	0.863321	0.916219	0.296594	-0.674426	-0.567712	0.86924	0.88854	0.71831	0.971403	0.847181	-0.735123	0.275358
	chr14	48357373	48358142	Peak00179633	0.0116602	0.0298622	0.0217658	0.0213671	0.000841398	0.0244788	0.0240885	0.00513959				Peak00064729	-0.223785	-0.947166	0.180123	0.240877	-0.29316	0.286393	0.275455	0.902289	0.94156	-0.837988	-0.363429	-0.429678	-0.253756	-0.0135962	0.299555	0.96304	-0.39036	-0.393994	-0.370575	-0.425292	-0.235478	-0.240531	-0.142924	0.889999	0.317849	0.459956	-0.00952715	-0.119286	-0.588264	0.143823	-0.385862	0.144919	0.922667
	chr14	55436221	55436914	Peak00180080	0.00483992	0.037344	0.0320204	5.95037e-05	0.0128226	0.0174066	0.0208385	0.0110192				Peak00066099	-0.234775	-0.977847	0.208223	0.250671	-0.323508	0.280869	0.265165	0.95063	0.943557	-0.915157	-0.388034	-0.478016	-0.229968	-0.0102769	0.30161	0.990888	-0.399321	-0.438324	-0.424076	-0.433472	-0.253612	-0.24451	-0.151192	0.907384	0.306305	0.441579	-0.00229578	-0.12589	-0.640398	0.138118	-0.385079	0.141034	0.930468
	chr14	57587892	57588716	Peak00180301	0.00553099	0.0330018	0.0389259	0.0132301	0.00965154	0.0045693	0.0544244	0.00432993				Peak00066397	0.780299	0.799724	-0.735808	-0.708617	0.830091	-0.795667	-0.726151	-0.650155	-0.719472	0.85609	0.869311	0.884482	0.773724	-0.597886	-0.778607	-0.713648	0.88405	0.883688	0.822319	0.87759	0.750928	0.767328	0.730659	-0.53306	-0.757784	-0.801605	0.595871	0.704148	0.940942	0.4897	0.876598	-0.651726	-0.617124
	chr14	68291234	68291914	Peak00181636	0.00596564	0.0385291	0.0144799	0.0230511	0.0195505	4.63589e-05	0.00535732	0.00838206				Peak00066646	-0.784689	-0.238051	0.936033	0.97673	-0.802222	0.942798	0.994187	0.0588462	0.179449	-0.264824	-0.851488	-0.639321	-0.916972	0.881696	0.977621	0.118516	-0.827977	-0.778607	-0.542685	-0.770952	-0.818946	-0.898804	-0.853712	-0.125498	0.988223	0.969679	-0.913214	-0.911049	-0.58833	-0.717816	-0.876143	0.986923	0.0851992
	chr14	68314301	68315243	Peak00181639	0.0135916	0.034003	0.0111962	0.00897863	0.00312721	0.0254248	0.0479006	0.0121114				Peak00067056	0.962318	0.347707	-0.951627	-0.889335	0.965386	-0.961926	-0.919214	-0.157794	-0.231568	0.490905	0.988163	0.872317	0.974221	-0.924827	-0.950496	-0.222785	0.956866	0.965159	0.830101	0.961169	0.976539	0.986951	0.939187	0.0137047	-0.91318	-0.885664	0.925933	0.954634	0.836727	0.866107	0.978233	-0.912373	-0.0876
	chr14	71808110	71809269	Peak00181958	0.00373977	0.0388541	0.014276	0.01506	0.0163272	0.0442341	0.0279636	0.0118182				Peak00067312	0.262766	0.986482	-0.209779	-0.233296	0.331065	-0.289768	-0.246675	-0.957598	-0.965956	0.922187	0.390227	0.516677	0.247143	-0.00255419	-0.293123	-0.987053	0.429931	0.44794	0.461555	0.45165	0.23066	0.236366	0.175648	-0.926201	-0.296964	-0.417217	-0.00424172	0.141696	0.665378	-0.124453	0.403725	-0.122345	-0.940218
	chr14	76069010	76070167	Peak00182365	0.0199796	0.0278596	0.0134209	0.00484763	0.00251689	0.00651975	0.000898708	0.00634213				Peak00068146	0.147822	-0.899977	-0.14615	-0.0695079	0.0638405	-0.0848448	-0.0447035	0.955783	0.933921	-0.748538	-0.00398916	-0.136198	0.139654	-0.373232	-0.0314018	0.938932	-0.0339703	-0.0664175	-0.0937344	-0.0726028	0.141658	0.151151	0.222514	0.971895	-0.00566899	0.147232	0.372986	0.235281	-0.31499	0.51691	-0.0164406	-0.1832	0.957574
	chr14	87051204	87051754	Peak00183079	0.02861	0.0469408	0.0265233	0.023804	0.0406437	0.0953678	0.0152699	0.489178				Peak00068434	0.938399	0.558629	-0.875804	-0.806919	0.964146	-0.91067	-0.835094	-0.373919	-0.448385	0.69141	0.983309	0.942736	0.916311	-0.809489	-0.885443	-0.441881	0.971041	0.981806	0.904404	0.976866	0.927845	0.924318	0.892528	-0.233043	-0.844771	-0.842045	0.80588	0.874596	0.945224	0.755003	0.974912	-0.800311	-0.309497
	chr14	94614742	94615573	Peak00183256	0.00318853	0.033244	0.0317964	0.0569697	0.00637241	0.0419662	0.0117992	0.0001403				Peak00068867	0.923699	0.0655233	-0.93736	-0.880841	0.919175	-0.938022	-0.888038	0.137647	0.0531212	0.230528	0.921796	0.756423	0.951512	-0.967887	-0.909391	0.0510249	0.881045	0.868171	0.716354	0.854778	0.948447	0.972244	0.945891	0.301918	-0.875217	-0.81145	0.987107	0.9586	0.675481	0.944543	0.910034	-0.923431	0.172601
	chr14	99582718	99583470	Peak00183513	0.012522	0.0288106	0.0164793	0.0170064	0.00558022	0.00568518	0.00914433	0.00782503				Peak00069966	0.925422	0.131712	-0.942204	-0.896981	0.902279	-0.957032	-0.911842	0.0641518	-0.0142035	0.268381	0.92601	0.749773	0.975483	-0.964666	-0.929933	-0.0317523	0.890209	0.876167	0.69779	0.881221	0.953191	0.991473	0.925574	0.235825	-0.903237	-0.859115	0.982941	0.956105	0.685809	0.919207	0.923155	-0.935021	0.106761
	chr14	100299594	100300194	Peak00183603	0.00420409	0.0344563	0.0235029	0.0416893	0.0047738	0.00315868	0.0059458	0.00205397				Peak00070274	-0.925775	-0.185558	0.988563	0.953085	-0.916759	0.988155	0.957305	-0.00720826	0.0922918	-0.303117	-0.938465	-0.786676	-0.98441	0.978278	0.975468	0.0532556	-0.926007	-0.889426	-0.716388	-0.874853	-0.910965	-0.973846	-0.962652	-0.19068	0.956441	0.898554	-0.981259	-0.991611	-0.70882	-0.883996	-0.950594	0.973729	-0.0295503
	chr14	118858208	118859084	Peak00184926	0.0146293	0.0272533	0.0326875	0.027126	0.000495295	0.0105116	0.00648922	0.00838503				Peak00071208	-0.88028	-0.127236	0.957988	0.945926	-0.869839	0.966406	0.964596	-0.0697789	0.0488649	-0.214743	-0.896999	-0.705745	-0.968916	0.959764	0.965462	-0.000215933	-0.876708	-0.830487	-0.634618	-0.83166	-0.890622	-0.953659	-0.926704	-0.241605	0.956201	0.906624	-0.978073	-0.96619	-0.627447	-0.861311	-0.915521	0.980008	-0.0694403
	chr15	5240338	5241014	Peak00185757	0.0109488	0.041912	0.00813534	0.0069787	0.0304478	0.017747	0.000765846	0.00479183				Peak00071924	-0.176449	-0.984171	0.128738	0.152943	-0.242941	0.191697	0.194112	0.983514	0.982035	-0.900229	-0.307246	-0.436981	-0.157728	-0.084235	0.227794	0.974405	-0.337684	-0.375568	-0.398191	-0.388383	-0.159703	-0.14222	-0.0747267	0.959061	0.231149	0.361163	0.101866	-0.0579497	-0.594371	0.217601	-0.317336	0.0575308	0.941724
	chr15	7289615	7290602	Peak00185965	0.00545161	0.0414621	0.0141725	0.0162441	0.00019555	0.00890984	0.0192066	0.00290375				Peak00072252	-0.801288	-0.179854	0.956506	0.97515	-0.822201	0.938379	0.986919	0.00277898	0.125689	-0.234431	-0.854216	-0.666268	-0.909366	0.908496	0.975885	0.0306702	-0.837049	-0.786828	-0.578377	-0.761265	-0.807658	-0.883286	-0.888095	-0.186033	0.978208	0.930938	-0.922576	-0.93776	-0.589256	-0.75095	-0.876474	0.99084	0.0200821
	chr15	11529761	11530783	Peak00186347	0.0016029	0.030854	0.0519494	0.0118181	0.0121618	0.00629651	0.0128429	0.0104271				Peak00073096	-0.390773	-0.95974	0.404259	0.45877	-0.465509	0.483132	0.480107	0.889075	0.943265	-0.877604	-0.536294	-0.582852	-0.432342	0.192958	0.507259	0.92939	-0.567807	-0.560381	-0.501144	-0.565376	-0.377662	-0.409444	-0.344623	0.820877	0.523344	0.63582	-0.203019	-0.332562	-0.708434	-0.0170233	-0.562473	0.35889	0.903516
	chr15	21132286	21133064	Peak00186749	0.00915166	0.0317589	0.0213975	0.0200335	0.0105712	0.0268216	0.00759565	0.000567705				Peak00073164	0.331137	0.97222	-0.3678	-0.430702	0.437875	-0.427469	-0.448094	-0.913667	-0.953122	0.897639	0.502329	0.552904	0.360862	-0.132927	-0.471777	-0.938428	0.516556	0.529223	0.478149	0.511736	0.342811	0.354551	0.298253	-0.842431	-0.485056	-0.602613	0.149079	0.281592	0.687699	-0.0444974	0.512208	-0.324628	-0.925084
	chr15	27441476	27442554	Peak00187090	0.0131383	0.0322859	0.0168052	0.00615079	0.00457489	0.0122133	0.0247575	0.00140933				Peak00073218	0.932785	0.530185	-0.908385	-0.856779	0.968017	-0.935518	-0.879192	-0.342141	-0.421149	0.655532	0.990076	0.922975	0.930283	-0.83495	-0.921283	-0.410337	0.971221	0.977621	0.874678	0.963681	0.934929	0.940753	0.908662	-0.188042	-0.886421	-0.881776	0.839596	0.898726	0.919459	0.762129	0.981505	-0.84846	-0.290812
	chr15	34347367	34348470	Peak00187685	0.0161742	0.0368311	0.00064578	0.000321603	0.00550832	0.0059558	0.032613	0.00906092				Peak00073319	0.885174	0.681385	-0.83958	-0.767056	0.919041	-0.860441	-0.786309	-0.524803	-0.595478	0.79382	0.938649	0.96572	0.847513	-0.73007	-0.845984	-0.545418	0.95657	0.960075	0.91811	0.938647	0.820023	0.830878	0.846966	-0.383625	-0.8084	-0.803524	0.697806	0.823595	0.973774	0.63539	0.941799	-0.734176	-0.456516
	chr15	35740896	35741563	Peak00187835	0.0102339	0.0333975	0.0028806	0.0256785	0.0173039	0.00336644	0.0164262	0.00160315				Peak00073768	0.949648	0.37684	-0.95905	-0.916583	0.962123	-0.980085	-0.935258	-0.180166	-0.270098	0.498416	0.98737	0.869011	0.980034	-0.918683	-0.964967	-0.255815	0.966509	0.955088	0.810858	0.947383	0.95504	0.984597	0.946737	-0.0117618	-0.937305	-0.91351	0.92799	0.956877	0.835293	0.839764	0.98733	-0.92517	-0.1412
	chr15	37643804	37644549	Peak00188132	0.0147691	0.0278891	0.0235009	0.00895411	0.0170533	0.018269	0.00765373	0.00573309				Peak00073818	-0.0841508	-0.967931	0.0347436	0.0656328	-0.172718	0.102289	0.0712872	0.97692	0.962921	-0.891419	-0.221955	-0.385533	-0.0484288	-0.186324	0.115983	0.98375	-0.259918	-0.290793	-0.343855	-0.279953	-0.0562262	-0.0447496	-0.00338465	0.973408	0.120987	0.248384	0.194138	0.0417468	-0.548081	0.301265	-0.226409	-0.0559614	0.963954
	chr15	55521911	55523087	Peak00189262	0.00880852	0.0317543	0.0279567	0.0284951	0.00448775	0.0217715	0.011305	0.00425846				Peak00074656	0.90422	0.546347	-0.929013	-0.889289	0.898471	-0.947412	-0.911818	-0.387988	-0.458861	0.625406	0.947997	0.877656	0.94007	-0.845389	-0.94627	-0.426123	0.955466	0.944453	0.802851	0.943223	0.867747	0.920804	0.876144	-0.207457	-0.926573	-0.921318	0.824168	0.905715	0.866929	0.710978	0.964371	-0.874279	-0.323559
	chr15	58900630	58901453	Peak00189593	0.0148775	0.0339519	0.016476	0.0279698	0.0190619	0.00630801	0.0453886	0.00361393				Peak00075297	0.472808	0.97379	-0.438499	-0.442473	0.530877	-0.500599	-0.468848	-0.908294	-0.937192	0.944392	0.591974	0.680269	0.464712	-0.239969	-0.51457	-0.926545	0.62457	0.641795	0.619248	0.643205	0.436047	0.446964	0.39301	-0.829682	-0.509784	-0.605263	0.222542	0.375953	0.797771	0.0936974	0.606217	-0.352321	-0.867316
	chr15	59944959	59945832	Peak00189770	0.0163962	0.0279734	0.026155	0.0104291	0.00642182	0.026419	0.0171937	0.00803016				Peak00075302	-0.851718	0.00397189	0.94426	0.932288	-0.838678	0.943294	0.932356	-0.200602	-0.0890325	-0.100717	-0.855952	-0.648799	-0.94198	0.969219	0.931984	-0.122381	-0.830813	-0.779588	-0.577844	-0.769373	-0.865046	-0.935862	-0.918537	-0.373568	0.922727	0.85502	-0.993766	-0.956203	-0.550502	-0.888191	-0.869839	0.970055	-0.189914
	chr15	63755565	63756467	Peak00190034	0.0300131	0.0297297	0.0119825	0.0280993	0.0402367	0.0458914	0.00934228	0.0101693				Peak00078847	0.972724	0.339981	-0.960964	-0.895679	0.977684	-0.97325	-0.91653	-0.143472	-0.231246	0.484525	0.992649	0.892236	0.981261	-0.935482	-0.952481	-0.206356	0.974903	0.967169	0.845837	0.95781	0.962296	0.982991	0.964673	0.0219707	-0.916283	-0.877147	0.932804	0.969142	0.845621	0.875169	0.990023	-0.913195	-0.0894347
	chr15	66399904	66400771	Peak00190207	0.0157522	0.0291268	0.0121327	0.0237246	0.0155722	0.0223442	0.0131041	0.00254101				Peak00078851	-0.780982	-0.134989	0.947993	0.98513	-0.792909	0.94501	0.981612	-0.0447071	0.0685477	-0.180394	-0.834327	-0.613838	-0.913659	0.911388	0.967421	0.0205799	-0.811719	-0.755197	-0.513066	-0.734779	-0.806981	-0.90078	-0.868626	-0.236599	0.977625	0.939313	-0.94363	-0.924777	-0.542167	-0.756927	-0.857002	0.994725	-0.0119911
	chr15	67128737	67129508	Peak00190292	0.0204597	0.0298747	0.00269507	0.00805031	0.0100131	0.0129614	0.0228999	0.00500542				Peak00079431	-0.806286	-0.589085	0.9049	0.924824	-0.85123	0.922496	0.94212	0.430271	0.515063	-0.623316	-0.908757	-0.795527	-0.88353	0.776148	0.955086	0.476494	-0.896462	-0.882501	-0.702904	-0.863195	-0.820813	-0.875475	-0.821806	0.247324	0.953024	0.973779	-0.788578	-0.854658	-0.805714	-0.600453	-0.921066	0.892535	0.414156
	chr15	78134568	78135417	Peak00191276	0.0231476	0.0274692	0.0111648	0.0309909	0.00384081	0.0168552	0.0276897	0.000340645				Peak00079832	0.0450123	-0.938111	-0.0660801	-0.00679048	-0.0494057	0.00410115	-0.0011609	0.965204	0.962278	-0.816912	-0.101467	-0.262302	0.0576232	-0.294395	0.0303102	0.962483	-0.147209	-0.162385	-0.214528	-0.154583	0.073307	0.0742521	0.105202	0.982022	0.0495132	0.184553	0.296324	0.146593	-0.428335	0.427573	-0.116974	-0.133446	0.983618
	chr15	80579048	80579846	Peak00191739	0.0261597	0.0294945	0.0205284	0.0103149	0.00839438	0.00351015	0.000649634	0.00657731				Peak00080175	0.91346	0.336562	-0.862252	-0.810326	0.967044	-0.898268	-0.826402	-0.118146	-0.220052	0.493599	0.959093	0.859522	0.901579	-0.83829	-0.863786	-0.223996	0.919482	0.917753	0.83211	0.900317	0.948743	0.930533	0.917858	0.0018783	-0.823634	-0.800567	0.874369	0.87947	0.834034	0.831719	0.938139	-0.823572	-0.106376
	chr15	97276530	97277627	Peak00194017	0.0137089	0.0280139	0.0268332	0.0204604	0.00299639	0.030426	0.00352156	0.00150923				Peak00080251	-0.891879	0.0267049	0.955028	0.899347	-0.851974	0.934911	0.895351	-0.207392	-0.121594	-0.115992	-0.862159	-0.698631	-0.944311	0.995681	0.911326	-0.15717	-0.849465	-0.810186	-0.639608	-0.795714	-0.864702	-0.933756	-0.935592	-0.390647	0.88785	0.797197	-0.987859	-0.974235	-0.584225	-0.931722	-0.872977	0.94214	-0.242713
	chr16	12109981	12110786	Peak00196010	0.0120716	0.0310281	0.00903458	0.0164644	0.00117787	0.0179674	0.0159049	0.00430477				Peak00081556	-0.0223903	-0.930437	0.0345438	0.0763039	-0.111281	0.0767472	0.070003	0.956917	0.967767	-0.822325	-0.155358	-0.344498	-0.00278514	-0.203854	0.108496	0.909332	-0.226574	-0.222736	-0.284838	-0.194034	0.0661616	0.0416069	0.00808986	0.948429	0.125992	0.225347	0.236078	0.0471952	-0.475196	0.371581	-0.183681	-0.055624	0.970801
	chr16	17828850	17829340	Peak00196383	0.0159815	0.0323007	0.0172811	0.00626342	0.00432284	0.00307048	0.000920505	0.00851868				Peak00081562	-0.874895	-0.293296	0.95816	0.964212	-0.873706	0.988557	0.96057	0.101608	0.204903	-0.360207	-0.916889	-0.748345	-0.971909	0.919205	0.973025	0.196911	-0.909052	-0.859313	-0.653227	-0.854733	-0.877299	-0.962912	-0.911027	-0.0767245	0.971599	0.949002	-0.943805	-0.943924	-0.703399	-0.793635	-0.939204	0.959868	0.112375
	chr16	32484162	32485097	Peak00197979	0.0222616	0.0277903	0.0118792	0.00732296	0.0217859	0.00325516	0.00617715	0.00700317				Peak00081918	0.92361	0.230081	-0.979332	-0.951075	0.940155	-0.987801	-0.95399	-0.0233782	-0.145386	0.343491	0.951515	0.813341	0.97617	-0.955678	-0.973946	-0.0885167	0.94236	0.896256	0.744067	0.874823	0.906546	0.96171	0.977287	0.14314	-0.95583	-0.900394	0.967739	0.985101	0.739916	0.863659	0.964847	-0.963993	-0.0282788
	chr16	34994253	34995241	Peak00198415	0.0116183	0.0287617	0.0238379	0.0198844	0.00398089	0.0326676	0.0288729	0.0074791				Peak00082012	-0.614664	-0.775134	0.741376	0.798952	-0.67852	0.773491	0.79845	0.660932	0.740036	-0.733796	-0.750155	-0.703478	-0.704358	0.547878	0.813624	0.687438	-0.773311	-0.740956	-0.587202	-0.714273	-0.591542	-0.673962	-0.638798	0.504061	0.832308	0.88561	-0.553207	-0.66307	-0.753451	-0.317416	-0.781966	0.716803	0.679137
	chr16	37892638	37893240	Peak00198710	0.0130602	0.0285155	0.0209104	0.00529597	0.000444336	0.0190202	0.0102731	0.00985305				Peak00082803	0.950307	0.0969554	-0.952678	-0.874205	0.927266	-0.939495	-0.898899	0.0926365	0.0155532	0.265737	0.934179	0.790377	0.964234	-0.982316	-0.922624	0.0404245	0.900643	0.89798	0.758415	0.892226	0.954084	0.97186	0.950925	0.266088	-0.882231	-0.813105	0.976192	0.976351	0.705533	0.950223	0.92546	-0.92673	0.163714
	chr16	39124461	39125167	Peak00198889	0.0132253	0.0300015	0.0264217	0.000648618	0.0179021	0.0287543	0.00443474	0.00515776				Peak00083900	-0.941165	-0.058689	0.957712	0.889891	-0.910983	0.955363	0.895617	-0.138132	-0.0414787	-0.211751	-0.915306	-0.773874	-0.97262	0.994385	0.920942	-0.0746757	-0.903425	-0.868123	-0.724919	-0.860985	-0.913933	-0.963687	-0.967074	-0.304773	0.890344	0.809248	-0.989798	-0.985859	-0.673868	-0.950637	-0.923335	0.931527	-0.173847
	chr16	49840767	49841517	Peak00199514	0.017229	0.0312244	0.00795963	0.0266785	0.00518982	0.0138717	0.0274358	0.0034926				Peak00084457	0.977236	0.237254	-0.896911	-0.780967	0.977904	-0.904726	-0.783224	-0.0357476	-0.129604	0.43669	0.952551	0.924658	0.922539	-0.910153	-0.843705	-0.0884523	0.957439	0.937947	0.904056	0.915233	0.907941	0.915464	0.976395	0.0929718	-0.789946	-0.708863	0.888089	0.936739	0.84625	0.91422	0.94807	-0.802444	0.015743
	chr16	55168014	55168924	Peak00199844	0.0153799	0.0302816	0.026731	0.0160954	0.00844876	0.0186325	0.00520289	0.00755004				Peak00084878	0.955702	0.0430115	-0.908038	-0.802211	0.938076	-0.901156	-0.808739	0.157147	0.0755264	0.249648	0.917596	0.817064	0.929149	-0.96099	-0.850408	0.093555	0.895145	0.884231	0.80003	0.868026	0.931	0.939022	0.962391	0.302361	-0.799145	-0.708591	0.952748	0.951282	0.718394	0.978081	0.904641	-0.851707	0.216188
	chr16	55780621	55781591	Peak00199889	0.00833588	0.0356849	0.0219788	0.00703242	0.000506103	0.0121372	0.0474782	0.00217002				Peak00085098	0.976488	0.32375	-0.968725	-0.89943	0.971876	-0.981482	-0.905682	-0.129041	-0.217619	0.469197	0.984874	0.898588	0.98532	-0.946887	-0.947675	-0.191393	0.982605	0.960787	0.843575	0.947117	0.938121	0.978235	0.976699	0.0380764	-0.913651	-0.863303	0.936657	0.978089	0.841442	0.881198	0.990135	-0.908626	-0.0820442
	chr16	66996077	66997211	Peak00200538	0.00807085	0.036529	0.022128	0.00418008	0.00979672	0.029706	0.0124719	0.00351019				Peak00085367	0.923533	0.27001	-0.955479	-0.923226	0.926068	-0.975422	-0.921052	-0.0754873	-0.150246	0.397518	0.953454	0.804235	0.970887	-0.934354	-0.947798	-0.174401	0.925783	0.91021	0.736985	0.897397	0.941982	0.989388	0.932056	0.102207	-0.924694	-0.894414	0.955286	0.950039	0.7606	0.862832	0.950308	-0.930429	-0.0454386
	chr16	71927635	71928805	Peak00200641	0.014199	0.0278878	0.0124661	0.012401	0.0130863	0.00780958	0.0124197	0.0044005				Peak00085473	0.535591	0.936302	-0.401458	-0.344444	0.599838	-0.459767	-0.378383	-0.858043	-0.872737	0.986747	0.626805	0.765836	0.447614	-0.237821	-0.447279	-0.878256	0.646473	0.694477	0.750912	0.691359	0.497453	0.451281	0.423226	-0.806931	-0.411748	-0.48882	0.211934	0.367597	0.877966	0.180447	0.615056	-0.273851	-0.779293
	chr16	74560404	74561320	Peak00200955	0.0198456	0.0274836	0.0272787	0.0482649	0.00151006	0.00270452	0.0176933	0.00463173				Peak00085653	0.102447	-0.908582	-0.116755	-0.0360618	0.0221035	-0.0329601	-0.0195224	0.943963	0.935564	-0.756947	-0.0459768	-0.169758	0.085649	-0.334544	-0.00144874	0.960221	-0.0817758	-0.09881	-0.118969	-0.112248	0.0993059	0.096984	0.176359	0.966353	0.0270269	0.182212	0.322707	0.199126	-0.349561	0.469945	-0.0642805	-0.155038	0.966427
	chr16	75615836	75617156	Peak00201016	0.0123769	0.0330331	0.031321	0.017296	0.00989654	0.0406091	0.0067378	0.00274938				Peak00085733	-0.9263	-0.0472393	0.954836	0.895597	-0.892037	0.955951	0.899752	-0.149917	-0.0404628	-0.183241	-0.898051	-0.754491	-0.971109	0.991909	0.921618	-0.0888472	-0.896208	-0.84566	-0.697932	-0.841626	-0.886377	-0.949849	-0.963606	-0.313019	0.897453	0.813455	-0.986402	-0.984447	-0.648557	-0.935163	-0.916275	0.935265	-0.169889
	chr16	84919487	84920600	Peak00201470	0.0150628	0.0370067	0.00190461	0.0220032	0.0132403	0.00358759	0.00707818	0.00264906				Peak00086460	0.919956	0.304009	-0.987267	-0.962881	0.934639	-0.993885	-0.957208	-0.111748	-0.204739	0.416004	0.959896	0.825776	0.974129	-0.942377	-0.981602	-0.18053	0.94722	0.916278	0.747382	0.889822	0.910497	0.972182	0.956713	0.0736007	-0.964007	-0.923517	0.952222	0.974729	0.77109	0.834704	0.967344	-0.960745	-0.0963458
	chr16	86701593	86702582	Peak00201626	0.0139534	0.0310718	0.029931	0.0049286	0.00764295	0.0061735	0.00592017	0.0087906				Peak00086478	0.0660251	-0.924777	-0.0941848	-0.0292188	-0.0103347	-0.015752	-0.0124285	0.960864	0.940296	-0.793001	-0.0771316	-0.21142	0.0649831	-0.310863	0.0124114	0.973457	-0.110427	-0.138812	-0.165987	-0.149657	0.0657992	0.0705215	0.153096	0.975313	0.0335608	0.185684	0.306313	0.176432	-0.391526	0.437716	-0.0892601	-0.146808	0.962317
	chr16	90007170	90007904	Peak00201929	0.00796034	0.036274	0.0121073	0.0207562	0.00303459	0.0167828	0.0178449	0.00228286				Peak00086572	0.424648	0.969519	-0.412572	-0.434804	0.529638	-0.462639	-0.457314	-0.900998	-0.920228	0.954158	0.581571	0.648665	0.409795	-0.19392	-0.495762	-0.926548	0.580858	0.622323	0.596991	0.59986	0.443274	0.423407	0.363851	-0.822293	-0.487789	-0.594877	0.201846	0.336262	0.780426	0.0596137	0.571233	-0.341628	-0.869642
	chr16	90349697	90350084	Peak00202009	0.0159703	0.0353018	0.0060639	0.0022551	0.0129165	0.047877	0.0181812	0.0121152				Peak00086681	0.895802	0.0282181	-0.910738	-0.857721	0.87115	-0.910577	-0.877409	0.160731	0.0989585	0.186021	0.888411	0.692982	0.936671	-0.954847	-0.889967	0.0681602	0.832184	0.836862	0.657241	0.839563	0.950779	0.969309	0.892489	0.332887	-0.856702	-0.805929	0.976943	0.928909	0.621444	0.936128	0.871182	-0.913395	0.220357
	chr16	90619463	90620081	Peak00202057	0.00471933	0.0401504	0.0038157	0.0136721	0.0225843	0.0162359	0.00695548	0.00593795				Peak00087588	-0.164513	-0.99028	0.144333	0.18518	-0.256504	0.20313	0.213926	0.983444	0.983326	-0.907901	-0.317684	-0.434784	-0.152293	-0.0852849	0.244964	0.982232	-0.338594	-0.37708	-0.389108	-0.372388	-0.16517	-0.14798	-0.085541	0.952728	0.251136	0.383729	0.088871	-0.0626301	-0.59511	0.226821	-0.320946	0.0794091	0.959775
	chr16	94264728	94265803	Peak00202784	0.0102755	0.0306679	0.032847	0.019678	0.0375538	0.0082917	0.00236093	0.00914015				Peak00087646	-0.862506	-0.4048	0.923722	0.930629	-0.862479	0.968844	0.946683	0.214181	0.346111	-0.437809	-0.907517	-0.775452	-0.9574	0.867045	0.959746	0.290297	-0.922261	-0.857251	-0.681196	-0.868216	-0.834884	-0.919009	-0.89161	0.0593686	0.962689	0.950149	-0.879997	-0.916174	-0.741458	-0.723725	-0.947278	0.922387	0.236929
	chr16	95845347	95845842	Peak00203087	0.0141877	0.0281931	0.0287042	0.018579	0.00515224	0.0174189	0.00767326	0.0101218				Peak00088499	-0.0526059	-0.963991	0.0763139	0.134872	-0.15123	0.122528	0.14516	0.981127	0.984432	-0.852183	-0.209689	-0.349277	-0.0516494	-0.170187	0.172224	0.953108	-0.250877	-0.269081	-0.290325	-0.24841	-0.0216131	-0.0292376	-0.00764518	0.956723	0.190145	0.313403	0.182446	0.0154334	-0.499997	0.341887	-0.225296	0.0119242	0.983648
	chr17	4215889	4216702	Peak00203435	0.0149601	0.029711	0.00222685	0.011216	0.0132078	0.0133653	0.0226222	0.00849657				Peak00089591	0.963862	0.409631	-0.833651	-0.693127	0.932188	-0.837631	-0.741121	-0.255457	-0.274426	0.608664	0.943465	0.926739	0.885519	-0.829291	-0.803	-0.290479	0.919863	0.974719	0.930814	0.98555	0.943547	0.906348	0.854689	-0.107447	-0.735047	-0.705601	0.787076	0.855372	0.90791	0.839726	0.91629	-0.727732	-0.0950899
	chr17	6769508	6770391	Peak00203800	0.012556	0.0302108	0.00596445	0.00426996	0.00288738	0.0070723	0.012746	0.00293349				Peak00090082	-0.822231	-0.295964	0.960216	0.985492	-0.828597	0.968532	0.992585	0.121028	0.231146	-0.332385	-0.879891	-0.698943	-0.941079	0.89874	0.989368	0.17724	-0.87195	-0.820674	-0.596498	-0.810049	-0.825722	-0.917662	-0.879076	-0.0709413	0.996637	0.974185	-0.915437	-0.93276	-0.649103	-0.729587	-0.908457	0.983313	0.133427
	chr17	11485478	11486178	Peak00204259	0.0114688	0.0353607	0.0137472	0.0120173	0.020298	0.00481387	0.00710613	0.00395118				Peak00090108	-0.811936	-0.199105	0.960318	0.975737	-0.814824	0.94461	0.985054	0.0353062	0.11363	-0.265849	-0.864918	-0.656824	-0.921968	0.915285	0.976802	0.085444	-0.829498	-0.807943	-0.568137	-0.78967	-0.850661	-0.923665	-0.860132	-0.174774	0.97535	0.94698	-0.93344	-0.928997	-0.600765	-0.766369	-0.873171	0.990234	0.014079
	chr17	14237142	14237941	Peak00204617	0.00275236	0.0350226	0.0331268	0.0113268	0.00268207	0.0116804	0.0194597	0.00708458				Peak00090386	0.860504	0.0180288	-0.959152	-0.941391	0.848153	-0.954524	-0.923575	0.175685	0.0665041	0.128856	0.861423	0.680745	0.94265	-0.974617	-0.932815	0.103777	0.851782	0.790904	0.601032	0.767827	0.843264	0.92994	0.937548	0.353448	-0.92363	-0.845686	0.989557	0.96713	0.575945	0.884138	0.879839	-0.964116	0.160659
	chr17	15294089	15294765	Peak00204763	0.012732	0.040128	0.0262601	0.00414397	0.0055876	0.022742	0.00103257	0.0128712				Peak00090820	-0.902098	-0.0797829	0.983631	0.9372	-0.883258	0.957991	0.93719	-0.0992817	-0.0133623	-0.213767	-0.89901	-0.743123	-0.954831	0.989036	0.952455	-0.0620556	-0.88308	-0.852297	-0.678765	-0.828072	-0.881377	-0.945091	-0.948407	-0.293726	0.929856	0.851567	-0.980626	-0.987826	-0.643651	-0.899056	-0.90678	0.968664	-0.137811
	chr17	45494110	45494954	Peak00207464	0.00710526	0.0362537	0.0373304	0.00495024	0.0136989	0.0187895	0.00205189	0.00395021				Peak00090936	0.894024	0.643878	-0.741104	-0.611376	0.887734	-0.770712	-0.648486	-0.503114	-0.5338	0.80293	0.899593	0.967477	0.799092	-0.680487	-0.726361	-0.531113	0.912023	0.949812	0.959841	0.955329	0.826835	0.798634	0.782138	-0.387517	-0.66593	-0.661368	0.630251	0.751103	0.985147	0.664608	0.887522	-0.602131	-0.37159
	chr17	54438542	54439399	Peak00208426	0.0111226	0.0414243	0.007098	0.0174608	0.00740397	0.0194657	0.0182239	0.00593191				Peak00092085	0.924945	0.196117	-0.986729	-0.954545	0.928641	-0.988489	-0.957089	0.00323913	-0.104804	0.314767	0.944935	0.796368	0.98054	-0.97143	-0.975707	-0.0599312	0.931646	0.892278	0.727035	0.87283	0.91215	0.970588	0.970866	0.180604	-0.956582	-0.898769	0.979613	0.990546	0.719412	0.879742	0.955868	-0.972394	0.0138874
	chr17	54685079	54686083	Peak00208433	0.0102922	0.0350494	0.0126773	0.0248388	0.0118016	0.0109435	0.00209179	0.00278789				Peak00094306	0.332225	0.988712	-0.280164	-0.297331	0.428887	-0.346581	-0.319503	-0.939343	-0.950547	0.95847	0.477916	0.5845	0.301501	-0.067331	-0.364298	-0.968537	0.490683	0.530036	0.542177	0.519461	0.335408	0.310372	0.251843	-0.895334	-0.357179	-0.474706	0.0713004	0.211097	0.731727	-0.0453932	0.471934	-0.197402	-0.91167
	chr17	59270040	59271021	Peak00208788	0.0216861	0.0276303	0.0116037	0.0153915	0.00664947	0.014991	0.0217757	0.0066511				Peak00095401	0.548588	0.953758	-0.47098	-0.439736	0.620343	-0.523196	-0.465659	-0.87162	-0.895235	0.982698	0.658812	0.768972	0.493966	-0.286183	-0.525471	-0.889564	0.679344	0.715414	0.731265	0.703188	0.513934	0.492348	0.461891	-0.796055	-0.500995	-0.579605	0.265694	0.421217	0.877126	0.185223	0.654215	-0.359344	-0.809867
	chr17	68071334	68072114	Peak00209669	0.0108454	0.035489	0.000456902	0.0220382	0.00671601	0.00871101	0.00434739	0.00467838				Peak00095709	-0.898744	-0.017967	0.964934	0.908207	-0.885649	0.933229	0.91466	-0.166449	-0.0752027	-0.169333	-0.888552	-0.731596	-0.936937	0.986671	0.928667	-0.13341	-0.864212	-0.83859	-0.682549	-0.812811	-0.886084	-0.931086	-0.948965	-0.349914	0.899721	0.811745	-0.980304	-0.980192	-0.622559	-0.921651	-0.889514	0.953262	-0.205945
	chr17	74131439	74132391	Peak00210279	0.00271113	0.0422937	0.0418928	0.00855797	0.00198112	0.012814	0.0412246	0.00868433				Peak00096183	0.893658	0.406419	-0.964133	-0.955082	0.938557	-0.980147	-0.944087	-0.210667	-0.313809	0.504101	0.961378	0.847133	0.944888	-0.887036	-0.971126	-0.283504	0.951911	0.917558	0.763591	0.880822	0.885869	0.943281	0.941627	-0.0367801	-0.957143	-0.931197	0.906119	0.942194	0.811218	0.767695	0.968516	-0.933529	-0.218272
	chr17	75602781	75604042	Peak00210447	0.0112038	0.0312458	0.00843872	0.0367311	0.00888826	0.0116134	0.0144885	0.000346372				Peak00096608	-0.320232	-0.961985	0.355955	0.385547	-0.390796	0.381443	0.420775	0.94331	0.946539	-0.897705	-0.464418	-0.542578	-0.329315	0.125355	0.44614	0.909746	-0.483851	-0.522051	-0.48067	-0.510091	-0.306524	-0.312661	-0.252893	0.849783	0.450067	0.556509	-0.0999428	-0.266491	-0.668838	0.0632988	-0.472894	0.294636	0.886083
	chr17	81411772	81413036	Peak00210931	0.0104614	0.0349079	0.00961837	0.0271817	0.0116346	0.00530539	0.0194267	0.00585253				Peak00096790	-0.881018	0.0996568	0.924561	0.852688	-0.851889	0.891086	0.859505	-0.283211	-0.194283	-0.0686157	-0.844234	-0.684523	-0.908771	0.982479	0.873919	-0.246587	-0.818368	-0.791557	-0.648902	-0.77226	-0.865685	-0.904521	-0.928232	-0.453188	0.840216	0.737011	-0.974452	-0.956482	-0.558946	-0.951005	-0.843297	0.913924	-0.32634
	chr17	82890269	82891584	Peak00211015	0.022881	0.0277615	0.00784827	0.0390408	0.010999	0.00963185	0.0167227	0.00190924				Peak00097127	0.980933	0.451799	-0.889454	-0.783804	0.970182	-0.913517	-0.808809	-0.272111	-0.331214	0.619531	0.981878	0.953995	0.937499	-0.863432	-0.868813	-0.331412	0.977479	0.990236	0.926765	0.990948	0.942001	0.942176	0.918328	-0.126089	-0.817559	-0.787855	0.838869	0.905041	0.93042	0.837665	0.97356	-0.793436	-0.176369
	chr17	83165216	83165552	Peak00211068	0.0140182	0.0289462	0.0105829	0.00583218	0.00276652	0.0185077	0.0359994	0.0017358				Peak00097197	0.841432	0.176432	-0.959613	-0.976844	0.866409	-0.968923	-0.967336	0.0216686	-0.0871709	0.258932	0.894959	0.695327	0.941416	-0.92734	-0.968747	-0.068426	0.865834	0.8204	0.606787	0.794943	0.873164	0.945916	0.914478	0.203045	-0.966473	-0.929552	0.966933	0.944274	0.632751	0.81135	0.904527	-0.982491	-0.00587526
	chr17	90069527	90070228	Peak00212108	0.014024	0.0306884	0.0259947	0.00254421	0.00892646	0.0192522	0.00998924	0.00329558				Peak00097215	0.883306	0.000959358	-0.950567	-0.911529	0.860402	-0.936135	-0.920128	0.185688	0.10275	0.137468	0.877193	0.681802	0.945941	-0.982441	-0.926722	0.11917	0.840216	0.817855	0.627174	0.807688	0.904519	0.953799	0.919782	0.369648	-0.903996	-0.834847	0.994539	0.96302	0.587097	0.92197	0.87655	-0.959324	0.220756
	chr18	4146467	4147249	Peak00212303	0.0130984	0.0347275	0.00590821	0.034727	0.00530501	0.00695186	0.0198888	0.00561702				Peak00097859	-0.348472	-0.98368	0.27542	0.286471	-0.425929	0.356911	0.306012	0.930253	0.948838	-0.947804	-0.476353	-0.59237	-0.320251	0.0770816	0.356017	0.97106	-0.504508	-0.528797	-0.546095	-0.530878	-0.329325	-0.318176	-0.259977	0.895557	0.350939	0.465387	-0.0767611	-0.216145	-0.735753	0.0300573	-0.481389	0.185607	0.908861
	chr18	6952326	6953528	Peak00212567	0.0023511	0.0398441	0.0145274	0.0379771	0.00831901	0.018397	0.0182593	0.00894557				Peak00098745	0.964691	0.48209	-0.910803	-0.827552	0.953416	-0.941783	-0.834321	-0.303057	-0.375082	0.619429	0.973309	0.945862	0.948914	-0.867052	-0.893152	-0.365643	0.989351	0.974752	0.892411	0.970068	0.900137	0.937421	0.926511	-0.150384	-0.855751	-0.82571	0.842839	0.916132	0.919088	0.802832	0.981989	-0.816655	-0.237835
	chr18	8160737	8161467	Peak00212643	0.0118581	0.0289424	0.000420093	0.0447598	0.0089403	0.0210257	0.0379676	0.00458138				Peak00099841	-0.843325	-0.222508	0.952231	0.970903	-0.871214	0.96366	0.978832	0.0264329	0.131302	-0.299517	-0.906405	-0.699407	-0.942781	0.913086	0.975962	0.114722	-0.866024	-0.83561	-0.61807	-0.819243	-0.89697	-0.952804	-0.898418	-0.154756	0.971691	0.94985	-0.955263	-0.934584	-0.651909	-0.797517	-0.910719	0.983123	0.0397091
	chr18	12278362	12279350	Peak00213017	0.0191351	0.0297826	0.0161795	0.0124427	0.0246348	0.0314416	0.00502088	0.0113938				Peak00099868	-0.828179	-0.576915	0.911934	0.923684	-0.858794	0.937444	0.941656	0.412169	0.512929	-0.606756	-0.913291	-0.8129	-0.905394	0.795548	0.95828	0.457017	-0.918069	-0.886468	-0.718268	-0.875862	-0.814061	-0.88019	-0.844834	0.238123	0.95746	0.968282	-0.799661	-0.873283	-0.81185	-0.620925	-0.937958	0.893603	0.40441
	chr18	13303849	13304842	Peak00213114	0.0181363	0.0327564	0.0297559	0.0223531	0.0071383	0.0150544	0.00192593	0.00726742				Peak00099877	-0.0323072	-0.881258	0.125654	0.260406	-0.12002	0.212595	0.264039	0.870482	0.906287	-0.698463	-0.210245	-0.228517	-0.135871	-0.106865	0.260173	0.917181	-0.24025	-0.218522	-0.126886	-0.225134	-0.0573507	-0.115881	-0.0182194	0.837023	0.311316	0.461439	0.0674443	-0.0257756	-0.384419	0.317984	-0.246412	0.13675	0.944726
	chr18	24024936	24025521	Peak00213876	0.0102178	0.0332173	0.0202829	0.0410332	0.0188778	0.0231849	0.00258779	0.0106072				Peak00101533	-0.100295	-0.976405	0.0869905	0.136815	-0.177727	0.150857	0.16559	0.985158	0.985755	-0.86624	-0.245615	-0.368196	-0.101739	-0.139913	0.192421	0.97826	-0.279449	-0.306249	-0.31671	-0.311409	-0.0865931	-0.0844097	-0.0205082	0.964109	0.206875	0.342791	0.148559	-0.00535246	-0.529494	0.293132	-0.260575	0.028283	0.969587
	chr18	25652950	25653735	Peak00214050	0.0150964	0.0359163	0.00150139	0.00684158	0.0175657	0.00370292	0.000778069	0.00189094				Peak00102258	-0.0655576	-0.932835	0.0966946	0.190991	-0.166124	0.183722	0.178417	0.919406	0.941261	-0.801189	-0.231897	-0.321833	-0.106639	-0.136381	0.202124	0.965105	-0.271477	-0.261029	-0.238824	-0.249801	-0.0588765	-0.095662	-0.0377341	0.903764	0.234744	0.372061	0.109637	-0.00624996	-0.479866	0.303055	-0.255412	0.0547365	0.978024
	chr18	28695771	28696824	Peak00214117	0.0135349	0.028593	0.0164758	0.00951672	0.0132944	0.00025097	0.00871237	0.00419501				Peak00102315	0.160726	0.977666	-0.177535	-0.218937	0.238548	-0.21927	-0.232909	-0.98798	-0.968173	0.893848	0.309098	0.426636	0.158355	0.0603919	-0.265031	-0.970466	0.337855	0.375482	0.36631	0.36034	0.143111	0.150789	0.0871218	-0.930259	-0.274648	-0.398518	-0.0779375	0.0821166	0.577852	-0.22981	0.315918	-0.104057	-0.949646
	chr18	34672458	34673536	Peak00214506	0.0192926	0.0276618	0.00322733	0.0225732	0.00980519	0.0150022	0.0382125	0.00841564				Peak00102721	0.0645274	0.959729	-0.0957884	-0.165931	0.152285	-0.148254	-0.182661	-0.977986	-0.95989	0.844601	0.228729	0.323623	0.083971	0.145437	-0.202187	-0.975064	0.248174	0.284327	0.261344	0.2759	0.0772503	0.0826945	-0.00298756	-0.936612	-0.221952	-0.364768	-0.143707	-0.00469002	0.490184	-0.316671	0.23555	-0.0493683	-0.962958
	chr18	35369307	35370071	Peak00214621	0.0124294	0.0333135	0.0266248	0.0162899	0.0125786	0.0278966	0.0211681	6.21804e-06				Peak00103650	0.952008	0.138415	-0.902299	-0.813739	0.9634	-0.912629	-0.813403	0.0748964	-0.0215271	0.333017	0.940792	0.84984	0.927132	-0.929156	-0.858117	-0.00742028	0.919809	0.901832	0.825621	0.878692	0.934199	0.94012	0.969809	0.208007	-0.810961	-0.735981	0.936717	0.9391	0.769755	0.939957	0.927924	-0.844694	0.104489
	chr18	38591965	38592852	Peak00214998	0.0171225	0.0312711	0.0200343	0.0236348	0.00445397	0.00678521	0.0149003	0.00584827				Peak00103802	0.966404	0.283879	-0.968114	-0.906181	0.9786	-0.976269	-0.91806	-0.0793623	-0.184989	0.429578	0.982765	0.882339	0.977868	-0.948643	-0.952647	-0.138358	0.972021	0.947462	0.832895	0.929014	0.941774	0.970853	0.986046	0.0806227	-0.919033	-0.863987	0.947495	0.981818	0.817828	0.887451	0.985381	-0.923498	-0.0487423
	chr18	42629590	42630209	Peak00215268	0.0032241	0.0399717	0.00465203	0.00087669	0.00434023	0.0418928	0.00848661	0.0025051				Peak00104245	0.14366	0.985334	-0.103875	-0.130128	0.245802	-0.158282	-0.147788	-0.982224	-0.977599	0.922421	0.291758	0.444424	0.103412	0.125602	-0.189217	-0.974461	0.318675	0.358606	0.407767	0.341018	0.126876	0.101002	0.0693079	-0.964891	-0.188834	-0.311461	-0.134703	0.0264045	0.601307	-0.247224	0.290032	-0.0177103	-0.959746
	chr18	50211775	50212572	Peak00215937	0.0160575	0.0289529	0.0254089	0.0141198	0.0190997	0.000900781	0.0112769	0.00987701				Peak00104605	-0.969272	-0.110091	0.948816	0.849723	-0.940144	0.93676	0.86534	-0.0814302	0.0110427	-0.28662	-0.933487	-0.839409	-0.9614	0.981658	0.90255	-0.0454459	-0.928518	-0.905727	-0.80791	-0.895407	-0.917788	-0.94634	-0.97794	-0.241139	0.859042	0.769788	-0.95627	-0.984368	-0.738808	-0.952972	-0.937094	0.894777	-0.144308
	chr18	66022606	66024133	Peak00217905	0.0202508	0.0386759	0.0418187	0.0133119	0.00956786	0.0279877	0.000987329	0.00136043				Peak00104610	-0.895993	-0.378974	0.984517	0.969307	-0.910193	0.983195	0.978398	0.203251	0.291409	-0.465545	-0.949589	-0.817234	-0.96081	0.915009	0.995675	0.247093	-0.937525	-0.914777	-0.734656	-0.892704	-0.889002	-0.950653	-0.923724	0.0072754	0.982405	0.9556	-0.915479	-0.959336	-0.775305	-0.774736	-0.960701	0.965246	0.17301
	chr18	66058615	66059370	Peak00217910	0.00406218	0.0332191	0.0418861	0.00305355	0.00524506	0.0145091	0.00591115	0.00674853				Peak00104654	-0.909939	0.0164718	0.945086	0.874989	-0.867998	0.924883	0.890193	-0.200271	-0.105977	-0.132085	-0.873094	-0.720328	-0.947358	0.993219	0.906331	-0.161959	-0.858945	-0.826023	-0.676302	-0.821245	-0.881715	-0.931139	-0.940368	-0.372522	0.876512	0.784958	-0.978848	-0.975401	-0.605753	-0.94323	-0.882931	0.931298	-0.247642
	chr18	66327317	66328268	Peak00217965	0.0196749	0.0299819	0.0103301	0.0376641	0.0112451	0.0180949	0.0329911	0.00874517				Peak00105757	-0.808003	-0.166116	0.954113	0.979057	-0.819176	0.949088	0.990547	-0.0138738	0.0934931	-0.222381	-0.861253	-0.644417	-0.927185	0.917849	0.977625	0.0456253	-0.830016	-0.789676	-0.555343	-0.775264	-0.844927	-0.919394	-0.875742	-0.206554	0.980656	0.947815	-0.946267	-0.933531	-0.580138	-0.773835	-0.876967	0.99763	-0.00328953
	chr18	66427120	66427822	Peak00217979	0.0147331	0.0307645	0.0315552	0.00985078	0.0124677	0.0284341	0.00434962	0.0071413				Peak00105862	-0.544589	-0.95227	0.464481	0.430946	-0.587944	0.520616	0.469765	0.879888	0.907663	-0.958593	-0.637803	-0.747941	-0.503641	0.288947	0.525528	0.886011	-0.671784	-0.698895	-0.706544	-0.706507	-0.491262	-0.483148	-0.443554	0.804237	0.505904	0.585225	-0.254929	-0.419735	-0.852686	-0.173227	-0.647541	0.358161	0.808753
	chr18	71456434	71457177	Peak00218550	0.00187978	0.035212	0.0245423	0.015687	0.00542648	0.0337778	0.0195627	0.00497352				Peak00106048	-0.864002	-0.427306	0.965367	0.965364	-0.90223	0.964515	0.980998	0.249251	0.355432	-0.495202	-0.938738	-0.811052	-0.93299	0.874522	0.992435	0.28306	-0.926483	-0.899373	-0.728001	-0.872246	-0.862293	-0.916391	-0.9079	0.0634064	0.983464	0.964251	-0.88091	-0.936055	-0.776505	-0.719993	-0.951873	0.95643	0.239032
	chr18	78348082	78349296	Peak00219382	0.022869	0.0279723	0.0133035	0.0342098	0.0140851	0.0171003	0.0128682	0.0101457				Peak00106222	0.970383	0.402244	-0.917438	-0.838721	0.970837	-0.937755	-0.872861	-0.214376	-0.27977	0.556264	0.990651	0.903904	0.958584	-0.891505	-0.914421	-0.284439	0.962276	0.979982	0.872406	0.982378	0.978733	0.974942	0.922402	-0.0563643	-0.869953	-0.849633	0.887964	0.925956	0.88148	0.853957	0.976835	-0.859562	-0.130184
	chr18	78773330	78774201	Peak00219432	0.00611001	0.0381064	0.034596	0.049565	0.00175837	0.0349299	0.0120117	0.00401346				Peak00106417	-0.930058	-0.180217	0.991458	0.930577	-0.904157	0.96718	0.933615	0.010739	0.0796251	-0.319347	-0.927066	-0.800693	-0.966393	0.981255	0.959182	0.0400602	-0.917375	-0.89917	-0.737205	-0.877456	-0.896238	-0.956832	-0.949054	-0.190712	0.931305	0.862213	-0.959058	-0.989591	-0.716397	-0.886037	-0.933293	0.953438	-0.0552273
	chr18	81851888	81853257	Peak00219868	0.00850154	0.0295662	0.0420027	0.0089031	0.00860499	0.00830158	0.0146487	0.00377932				Peak00106522	-0.0772928	-0.93382	0.083971	0.171235	-0.154212	0.169228	0.211905	0.929194	0.940865	-0.791306	-0.23844	-0.288776	-0.125801	-0.1317	0.218443	0.962855	-0.250322	-0.273782	-0.229005	-0.299925	-0.120507	-0.120825	0.0015086	0.910174	0.245581	0.405714	0.107347	-0.000552993	-0.463392	0.288617	-0.254227	0.073552	0.938444
	chr18	83893414	83894434	Peak00220193	0.00959173	0.037204	0.0382061	0.0227285	0.0140988	0.00101321	0.0142434	0.0050762				Peak00106793	-0.0448284	-0.954582	0.0568865	0.142159	-0.144668	0.137089	0.157801	0.95174	0.969711	-0.81998	-0.212008	-0.306325	-0.0737621	-0.176292	0.175614	0.975621	-0.240826	-0.250521	-0.242203	-0.25119	-0.0544393	-0.062516	0.00540627	0.943931	0.202513	0.349219	0.156406	0.0296327	-0.474256	0.334794	-0.229601	0.0225641	0.985072
	chr18	88716877	88717559	Peak00220469	0.00682027	0.0384449	0.0405751	0.0145958	0.0222509	0.0263848	0.0279566	0.00642526				Peak00107016	0.216525	0.953883	-0.103029	-0.0607385	0.279052	-0.144161	-0.0801406	-0.962321	-0.932454	0.948378	0.309674	0.528606	0.114909	0.0915669	-0.147295	-0.927727	0.355018	0.40879	0.517167	0.395828	0.143413	0.104997	0.100556	-0.94757	-0.123939	-0.216106	-0.142044	0.0481677	0.665076	-0.16818	0.30457	0.0383362	-0.880498
	chr19	12319517	12320783	Peak00221570	0.018961	0.0280975	0.0155053	0.00250745	0.00472682	0.0192782	0.0448775	0.00786477				Peak00108251	0.842377	0.722229	-0.765465	-0.714633	0.883874	-0.820188	-0.742996	-0.56028	-0.617681	0.820342	0.915557	0.909565	0.816734	-0.659536	-0.797217	-0.635876	0.907591	0.929136	0.867903	0.928631	0.840763	0.830548	0.77283	-0.438976	-0.762526	-0.798618	0.661617	0.747021	0.958347	0.593645	0.906172	-0.681672	-0.499082
	chr19	14289212	14290417	Peak00221624	0.0128911	0.0318812	0.00760735	0.0208716	0.0048558	0.0194904	0.00558171	0.00167852				Peak00108495	0.957343	0.484126	-0.924187	-0.848334	0.987933	-0.936297	-0.864386	-0.295427	-0.382978	0.631651	0.993534	0.958877	0.931638	-0.861497	-0.915147	-0.33788	0.990566	0.987107	0.916827	0.962268	0.918445	0.926998	0.946724	-0.143763	-0.873513	-0.840321	0.846631	0.925687	0.929487	0.796328	0.989293	-0.843357	-0.240581
	chr19	22736720	22737594	Peak00222271	0.0186475	0.0408158	0.0142661	0.0154882	0.0264067	0.0110341	0.0364521	0.00667412				Peak00108496	0.953417	0.292396	-0.968488	-0.92353	0.962511	-0.986354	-0.931622	-0.0885576	-0.186688	0.423948	0.9786	0.853651	0.985451	-0.946051	-0.961541	-0.168275	0.961481	0.937532	0.794287	0.924539	0.948708	0.987206	0.968807	0.0776737	-0.934311	-0.893259	0.956918	0.974122	0.800496	0.876521	0.981152	-0.935887	-0.0634518
	chr19	26865290	26866395	Peak00222797	0.0148712	0.0303486	0.00481171	0.0265846	0.0030828	0.0168159	0.0163411	0.00535738				Peak00110495	0.930301	0.595818	-0.803605	-0.68156	0.928055	-0.828226	-0.710398	-0.44114	-0.483026	0.759977	0.937889	0.981092	0.849825	-0.747115	-0.78445	-0.474989	0.947719	0.975217	0.964336	0.972667	0.865535	0.84926	0.841209	-0.312397	-0.72686	-0.711069	0.70328	0.812864	0.983359	0.722099	0.92743	-0.673768	-0.323953
	chr19	28512412	28513340	Peak00222967	0.0166252	0.0298327	0.00738622	0.00543162	0.0393362	0.0105064	0.0319465	0.0102591				Peak00111076	0.953823	0.297994	-0.783871	-0.621842	0.944506	-0.792682	-0.641567	-0.120168	-0.170843	0.535548	0.911563	0.942412	0.834988	-0.807666	-0.720087	-0.164536	0.906875	0.932112	0.960292	0.920447	0.890298	0.848	0.88721	-0.0149525	-0.644121	-0.576077	0.76907	0.833536	0.891049	0.871075	0.885577	-0.651932	-0.00778456
	chr19	30159962	30160486	Peak00223176	0.0146287	0.0281836	0.0209847	0.0103355	0.00650548	0.00145079	0.0143431	0.00907003				Peak00112044	0.926455	0.371625	-0.939132	-0.915828	0.941879	-0.980664	-0.924728	-0.164904	-0.271995	0.472126	0.968132	0.840375	0.976065	-0.900999	-0.952384	-0.266195	0.955473	0.922628	0.770675	0.919954	0.930142	0.975888	0.937456	-0.0107928	-0.934324	-0.916169	0.924901	0.939395	0.80939	0.819326	0.9778	-0.915308	-0.161817
	chr19	34714025	34714967	Peak00223634	0.01103	0.0294876	0.0329551	0.021713	0.00373399	0.00792359	0.00406323	0.00332286				Peak00112138	0.118572	0.968069	-0.158712	-0.220527	0.222387	-0.196091	-0.239402	-0.975212	-0.964404	0.873732	0.290295	0.386343	0.126339	0.0909863	-0.260309	-0.957348	0.303502	0.345354	0.328105	0.322762	0.131564	0.12641	0.0638453	-0.921749	-0.273649	-0.405384	-0.0925897	0.0573501	0.543048	-0.265187	0.290641	-0.107517	-0.954623
	chr19	41670361	41671346	Peak00224242	0.0235232	0.0312784	0.0275954	0.02114	0.0158036	0.00952131	0.000411191	0.00877984				Peak00112239	-0.189105	-0.987234	0.114969	0.13193	-0.271423	0.18702	0.160285	0.973979	0.97216	-0.926736	-0.322333	-0.466678	-0.149869	-0.0944745	0.204127	0.98632	-0.349506	-0.388981	-0.434226	-0.392368	-0.175709	-0.147432	-0.0901576	0.962803	0.201395	0.329637	0.101782	-0.0492302	-0.627582	0.198927	-0.323639	0.0293875	0.943257
	chr19	50621699	50622723	Peak00225445	0.00355935	0.034315	0.0338301	0.0130497	0.00336113	0.0102564	0.0162826	0.00848387				Peak00112921	0.566673	0.938183	-0.553457	-0.561779	0.644801	-0.606977	-0.593497	-0.840338	-0.893296	0.928643	0.698393	0.747019	0.56722	-0.357226	-0.632362	-0.863967	0.713667	0.72958	0.685643	0.720999	0.552994	0.555273	0.512378	-0.744727	-0.624478	-0.708507	0.352984	0.493938	0.84802	0.208783	0.706226	-0.484207	-0.81091
	chr19	59627608	59629185	Peak00226661	0.021168	0.0290953	0.00688606	0.00310959	0.0385522	0.00493065	0.00777996	0.00446024				Peak00113412	-0.00644494	-0.931004	0.0247231	0.121882	-0.10565	0.109174	0.149203	0.928661	0.964013	-0.772829	-0.174169	-0.257539	-0.0498961	-0.204106	0.157065	0.947527	-0.205015	-0.204894	-0.194331	-0.215715	-0.0193982	-0.027439	0.0362126	0.933576	0.190237	0.339816	0.180683	0.0566027	-0.423631	0.368713	-0.199633	0.00995468	0.97764
	chr2	6985675	6986251	Peak00017220	0.0206916	0.0301395	0.0169623	0.020257	0.00542723	0.0196667	0.00151187	0.000241726				Peak00113509	-0.835775	-0.414685	0.958161	0.977635	-0.869169	0.96604	0.976052	0.242145	0.326971	-0.474009	-0.918821	-0.76349	-0.926806	0.865818	0.985269	0.30639	-0.898383	-0.873724	-0.665879	-0.845855	-0.856925	-0.927973	-0.876993	0.0447075	0.983489	0.977799	-0.887498	-0.915506	-0.740915	-0.705666	-0.9284	0.957027	0.237245
	chr2	9337506	9338010	Peak00017340	0.016315	0.0276712	0.00632211	0.00641606	0.0382432	0.00404953	0.00569731	0.0121229				Peak00113818	-0.849483	0.00964228	0.942755	0.929041	-0.839232	0.937631	0.934738	-0.206713	-0.0879787	-0.0938378	-0.853312	-0.649056	-0.937409	0.9676	0.932353	-0.138783	-0.828998	-0.776609	-0.581631	-0.766168	-0.859634	-0.926014	-0.920624	-0.37676	0.922447	0.851163	-0.989202	-0.957469	-0.546608	-0.885319	-0.868397	0.971085	-0.195073
	chr2	12969868	12970804	Peak00017674	0.0160583	0.0277441	0.00862975	0.0220143	0.00319425	0.0599598	0.0296624	0.00462004				Peak00114313	-0.0528354	-0.955701	0.0238822	0.0449899	-0.13545	0.0648295	0.0502906	0.990137	0.950503	-0.886767	-0.187511	-0.363484	-0.00712643	-0.205549	0.0946571	0.963314	-0.223381	-0.270894	-0.325255	-0.249422	-0.0183063	-0.00491198	0.0326961	0.969182	0.0959619	0.216699	0.231277	0.0630663	-0.521796	0.332548	-0.186124	-0.0756514	0.946074
	chr2	16423128	16424656	Peak00017859	0.0098554	0.0295788	0.0246047	0.0456684	0.0259629	0.0251965	0.00980754	0.000652132				Peak00114471	-0.073906	-0.964588	0.0278294	0.0435637	-0.140022	0.0750141	0.0728463	0.996444	0.971846	-0.88122	-0.197498	-0.369088	-0.034067	-0.191048	0.11183	0.9603	-0.237806	-0.281825	-0.336739	-0.281917	-0.034785	-0.0165815	0.0269916	0.982263	0.113611	0.237177	0.224161	0.0481775	-0.526261	0.32045	-0.205205	-0.0614644	0.944499
	chr2	22104917	22105743	Peak00018379	0.00946246	0.0358844	0.0258646	0.00636764	0.0157592	0.00974729	0.00212998	0.00196175				Peak00114517	-0.886944	-0.201131	0.968468	0.960905	-0.898629	0.974291	0.976737	0.00411982	0.108761	-0.297961	-0.927592	-0.738479	-0.966713	0.946297	0.980458	0.0787231	-0.893506	-0.865747	-0.668189	-0.855002	-0.920101	-0.969223	-0.928456	-0.176137	0.967583	0.931816	-0.972424	-0.963283	-0.678678	-0.846033	-0.932865	0.984789	-0.00372518
	chr2	30830332	30830864	Peak00019500	0.0147337	0.0278976	0.00296142	0.0259194	0.0254987	0.0169381	0.0237037	0.00800753				Peak00114577	-0.109425	-0.980229	0.060175	0.0873041	-0.1907	0.120083	0.119374	0.990732	0.979292	-0.898324	-0.247642	-0.394652	-0.0782671	-0.159878	0.155238	0.979883	-0.275693	-0.319217	-0.361177	-0.321178	-0.0966923	-0.0707779	-0.0134116	0.978841	0.157822	0.290512	0.173721	0.0146174	-0.558968	0.282538	-0.250975	-0.0163863	0.955223
	chr2	31850082	31850565	Peak00019721	0.0147831	0.0279446	0.00983648	0.0155859	0.00596284	0.00429614	0.012156	0.00139454				Peak00115062	-0.0963566	-0.972134	0.0687612	0.100049	-0.175983	0.121374	0.114554	0.992576	0.959365	-0.896064	-0.237985	-0.381352	-0.0691313	-0.158071	0.153152	0.986119	-0.263905	-0.312483	-0.338433	-0.302875	-0.0855206	-0.0723292	-0.00303932	0.964308	0.157168	0.28955	0.171734	0.0185447	-0.546939	0.289107	-0.236736	-0.0148261	0.950557
	chr2	34982780	34983734	Peak00020352	0.00420224	0.0364179	0.00097954	0.00669436	0.00733376	0.0160372	0.0367706	0.00601056				Peak00115469	-0.308695	-0.972818	0.305919	0.348291	-0.382516	0.37159	0.388745	0.929112	0.977162	-0.880828	-0.448684	-0.531415	-0.328533	0.090012	0.413674	0.92896	-0.484543	-0.489428	-0.46862	-0.498907	-0.284328	-0.294475	-0.249202	0.879703	0.425801	0.539748	-0.081912	-0.237785	-0.66197	0.0813909	-0.474436	0.256561	0.92402
	chr2	37973979	37974754	Peak00020669	0.0112836	0.0287535	0.0402375	0.0132862	0.0120995	0.0267799	0.0161997	0.0039238				Peak00115987	0.951632	0.0503154	-0.81385	-0.659249	0.889346	-0.811456	-0.694104	0.122466	0.0878807	0.285066	0.874545	0.806727	0.880389	-0.901348	-0.747636	0.0636595	0.844109	0.874873	0.825125	0.891327	0.932805	0.903758	0.874908	0.253343	-0.677304	-0.598883	0.870744	0.873133	0.727757	0.974121	0.848288	-0.732386	0.257738
	chr2	45586660	45587590	Peak00021127	0.00924013	0.0362838	0.00365498	0.00386038	0.0150826	0.00360813	0.0133667	0.00910117				Peak00116192	0.94292	0.124102	-0.904517	-0.827309	0.959608	-0.915543	-0.83536	0.0934445	-0.0118787	0.308143	0.939387	0.827325	0.930814	-0.931527	-0.871434	0.00939266	0.910616	0.892225	0.803244	0.873018	0.942318	0.944228	0.966682	0.22575	-0.827578	-0.75731	0.947156	0.941183	0.748182	0.937625	0.926573	-0.864714	0.115057
	chr2	51649679	51650446	Peak00021642	0.0164416	0.0284372	0.0111109	0.0417695	0.0384606	0.00994997	0.00323313	0.00665903				Peak00116360	0.542235	0.902796	-0.408267	-0.333919	0.626415	-0.442059	-0.366789	-0.824661	-0.836533	0.985816	0.635019	0.791753	0.424697	-0.242492	-0.439282	-0.819325	0.646272	0.707404	0.79218	0.682997	0.502405	0.434213	0.443815	-0.771572	-0.392771	-0.452047	0.209421	0.376399	0.890544	0.199911	0.610266	-0.26917	-0.734708
	chr2	56257382	56258050	Peak00021910	0.0129174	0.0320125	0.0256842	0.00486164	0.00519636	0.0078683	0.0182351	0.0107084				Peak00116375	-0.502547	-0.86361	0.580341	0.654704	-0.579924	0.645907	0.68096	0.75716	0.849366	-0.77999	-0.654072	-0.624554	-0.589615	0.379085	0.689683	0.798631	-0.674651	-0.646409	-0.524761	-0.647047	-0.505196	-0.557571	-0.500769	0.653092	0.713395	0.805037	-0.40077	-0.509839	-0.714703	-0.16912	-0.688076	0.573291	0.794909
	chr2	56860620	56861297	Peak00021929	0.0223767	0.0299171	0.00950699	0.00693292	0.00774582	0.0169517	0.00854985	0.00577173				Peak00116390	-0.741284	-0.560387	0.864284	0.902927	-0.792107	0.878486	0.937795	0.405165	0.523735	-0.555083	-0.848078	-0.728059	-0.839302	0.732301	0.934485	0.424822	-0.844554	-0.811094	-0.635072	-0.7994	-0.747982	-0.80507	-0.78166	0.239085	0.942922	0.96112	-0.743215	-0.81963	-0.728631	-0.533725	-0.875569	0.880154	0.416607
	chr2	74256890	74258226	Peak00023861	0.0180472	0.0399619	0.00496383	0.0479958	0.0319738	0.0564016	0.00646077	0.00285622				Peak00117274	-0.884311	-0.0812959	0.964615	0.946788	-0.873798	0.969936	0.940702	-0.11631	-0.0124443	-0.191548	-0.894226	-0.708107	-0.964459	0.97392	0.950349	-0.0328163	-0.874984	-0.827312	-0.632621	-0.813841	-0.887463	-0.960755	-0.939416	-0.294068	0.938522	0.877689	-0.994549	-0.970648	-0.621658	-0.888493	-0.907178	0.971205	-0.113299
	chr2	74816178	74816801	Peak00023969	0.0121928	0.0333374	0.0204425	0.0054211	0.0418513	0.00895788	0.055526	0.00353474				Peak00118996	0.956988	0.243943	-0.985604	-0.925045	0.958755	-0.97817	-0.938122	-0.0505808	-0.147655	0.386245	0.968851	0.855424	0.978686	-0.967717	-0.966772	-0.0924877	0.956544	0.934724	0.80219	0.914263	0.931269	0.968688	0.980397	0.125849	-0.93514	-0.873573	0.958481	0.993883	0.781334	0.890617	0.972701	-0.947669	-0.00744175
	chr2	78718465	78719435	Peak00024543	0.0126614	0.0325549	0.00421704	0.0126689	0.0157503	0.0211803	0.00474197	0.00468975				Peak00119792	-0.147357	-0.963267	0.095631	0.101638	-0.214041	0.140261	0.14442	0.975481	0.980422	-0.885302	-0.264496	-0.4354	-0.105609	-0.117644	0.182285	0.92597	-0.310875	-0.343554	-0.406185	-0.3472	-0.0925486	-0.0712531	-0.0565283	0.960585	0.18122	0.290918	0.157609	-0.0317906	-0.57572	0.251398	-0.279532	0.00874198	0.928337
	chr2	80466006	80466699	Peak00024742	0.00761065	0.0339613	0.0150495	0.00637974	0.00128767	0.0150477	0.0338302	0.0085013				Peak00119867	0.935723	0.58219	-0.810467	-0.696264	0.944584	-0.838772	-0.72932	-0.416653	-0.467394	0.746883	0.95198	0.976862	0.860447	-0.756081	-0.798526	-0.461117	0.951406	0.980028	0.962716	0.977887	0.891146	0.86617	0.853122	-0.291558	-0.741335	-0.729202	0.724528	0.821609	0.98079	0.737506	0.937557	-0.693319	-0.310067
	chr2	83709446	83710675	Peak00024852	0.0169486	0.028711	0.00830921	0.0364471	0.0340783	0.054437	0.00912513	0.0210135				Peak00121391	-0.0154067	0.944123	-0.00914525	-0.0743744	0.0678204	-0.0562314	-0.0906947	-0.983802	-0.960234	0.818821	0.139555	0.264826	-0.00730973	0.231348	-0.111365	-0.960144	0.170437	0.204587	0.209059	0.19604	-0.0227771	-0.0184375	-0.0838939	-0.959218	-0.131949	-0.271349	-0.241331	-0.0889673	0.430596	-0.399339	0.150445	0.0443078	-0.96747
	chr2	102815124	102816073	Peak00026010	0.0137209	0.0331088	0.010479	0.0223667	0.0303162	0.0249617	0.00185595	0.00226586				Peak00122613	0.813059	0.687912	-0.861578	-0.850362	0.883532	-0.873689	-0.86425	-0.533219	-0.605493	0.758965	0.920989	0.877511	0.831144	-0.713781	-0.897882	-0.563488	0.911413	0.917814	0.806127	0.880388	0.810037	0.831482	0.814089	-0.367485	-0.8789	-0.898179	0.7142	0.813315	0.900926	0.568205	0.918249	-0.806309	-0.497912
	chr2	102932573	102933398	Peak00026023	0.00496372	0.0372006	0.0069757	0.0307991	0.0164138	0.0422611	0.00441331	0.00988455				Peak00123291	0.458474	0.958886	-0.478173	-0.514138	0.545162	-0.531338	-0.535863	-0.885564	-0.916086	0.921211	0.611382	0.650868	0.477397	-0.260849	-0.567267	-0.913724	0.619995	0.643379	0.579487	0.629539	0.467077	0.477026	0.406229	-0.788497	-0.569386	-0.674204	0.26685	0.398316	0.772901	0.0939739	0.615827	-0.420981	-0.862797
	chr2	103927614	103928242	Peak00026176	0.0201721	0.0336179	0.0248727	0.0091251	0.00138632	0.00418613	0.00744206	0.00626112				Peak00124397	0.801083	0.797669	-0.747586	-0.697872	0.833967	-0.790264	-0.725356	-0.662954	-0.711221	0.87092	0.87621	0.903294	0.777888	-0.614402	-0.781027	-0.701785	0.88856	0.90679	0.850989	0.902777	0.764803	0.772134	0.729033	-0.531839	-0.751676	-0.789582	0.592883	0.715648	0.956154	0.508747	0.878178	-0.650971	-0.588842
[truncated: 225 more rows]
[truncated: 468 more columns]

## Sheet: Figure 4G-1
	CPM used for the heatmap											Clusters annotation
	id	contr2GT	contr1L	contr2L	contr1GT	mut1exL	mut1GT	mut2exL	mut2GT			id	Cluster
	Peak00000626	7.2199	3.74554	3.02692	7.32282	4.10292	5.30853	4.88604	5.49859			Peak00000626	1
[truncated: 499 more rows]

## Sheet: Figure 4H
Figure 4H' Normalized counts for the heatmap showing pattern 1
[truncated: 1,651 more rows]

## Sheet: Figure 5A
Figure 5 A' Normalized counts for the heatmap showing pattern 2
[truncated: 527 more rows]

[truncated: 5 more sheets: Figure 5B, Supplementary fig 1C, Supplementary fig 1D, Supplementary fig 1F, Supplementary fig 1G]
